# Supplementary material for: Genomic characterisation of the overlap of endometriosis with 76 comorbidities identifies pleiotropic and causal mechanisms underlying disease risk
Source: Hum Genet. 2023 Jul 6;142(9):1345–60. doi: 10.1007/s00439-023-02582-w (PMC10449967; doi:10.1007/s00439-023-02582-w)
Supplement: Supplementary file 1 — Supplementary file1 (XLSX 228 KB) [file 439_2023_2582_MOESM1_ESM.xlsx]

## Sheet: S1 GWAS Summary Statistics
Supplementary Table 1. GWAS summary statistics utilised
Trait	PMID	Download Link	Cohort Size and Ancestry	Notes
Penicillin Allergy	32888428	By Request	29,396 cases, 452,094 controls
Anxiety Disorder	26754954	https://figshare.com/ndownloader/files/28570815	7,016 cases, 14,745 controls
Smoking (Ever Smoked)	34737426	https://yanglab.westlake.edu.cn/resources/fastgwa_data/UKBbin/20160.v1.0.fastGWA.gz	276,380 cases, 178,101 controls
Shoulder Impingement Syndrome	33482370	http://ftp.ebi.ac.uk/pub/databases/gwas/summary_statistics/GCST90014001-GCST90015000/GCST90014054/harmonised/33482370-GCST90014054-EFO_1001178.h.tsv.gz	3,864 cases, 208,258 controls
Low back pain	33729212	By Request	49,182 cases, 51,629 controls
Chronic kidney disease	31152163	http://ftp.ebi.ac.uk/pub/databases/gwas/summary_statistics/GCST008001-GCST009000/GCST008065/CKD_overall_EA_JW_20180223_nstud23.dbgap.txt.gz	64,164 cases, 561,055 controls
Chronic sinusitis	34737426	http://ftp.ebi.ac.uk/pub/databases/gwas/summary_statistics/GCST90044001-GCST90045000/GCST90044054/harmonised/34737426-GCST90044054-EFO_0007486.h.tsv.gz	1,568 cases, 454,780 controls
Haemorrhoidal disease	33888516	http://ftp.ebi.ac.uk/pub/databases/gwas/summary_statistics/GCST90014001-GCST90015000/GCST90014033/GCST90014033_buildGRCh37.tsv	218,920 cases, 725,213 controls
Chronic widespread musculoskeletal pain	33926923	https://zenodo.org/record/4459546/files/CWP_GWAS_EU_ANCESTRY_UKB.txt?download=1	6,914 cases, 242,929 controls
Dental caries	31235808	https://data.bris.ac.uk/datasets/2j2rqgzedxlq02oqbb4vmycnc2/summary_statistics/multi_trait/DMFS_dentures/dmfs_dentures_combined.txt	Meta-Analysis of The sum of Decayed, Missing and Filled tooth Surfaces (n=26,792) and dentures (77,714 cases, 383,317 controls)
Ischaemic Heart Disease	30104761	http://ftp.ebi.ac.uk/pub/databases/gwas/summary_statistics/GCST008001-GCST009000/GCST008370/PheCode_411_SAIGE_MACge20.txt.vcf.gz	31,355 cases, 377,103 controls
Polycystic ovarian syndrome	30566500	https://www.repository.cam.ac.uk/bitstream/handle/1810/283491/PCOS_summary_data_19092018.tar.gz?sequence=1&isAllowed=y	10,074 cases, 103,164 controls	For MR analysis with PCOS as the exposure, data for the genome-wide significant SNPs was extracted from the Table 2 of the paper as the complete GWAS summary statistics are less powered than the results in the paper due to sharing restrictions of 23andMe. For all other analyses (MR with PCOS as the outcome, genetic correlation) the complete GWAS summary statistics are used.
Heavy menstrual bleeding	31649266	http://ftp.ebi.ac.uk/pub/databases/gwas/summary_statistics/GCST009001-GCST010000/GCST009157/GallagherCS_31649266_HeavyBleeding.stats.gz	9,813 cases, 210,946 controls
Endometrial Cancer	30093612	http://ftp.ebi.ac.uk/pub/databases/gwas/summary_statistics/GCST006001-GCST007000/GCST006464/harmonised/30093612-GCST006464-EFO_1001512.h.tsv.gz	12,906 cases, 108,979 controls
Crohn's Disease	28067908	http://ftp.ebi.ac.uk/pub/databases/gwas/summary_statistics/GCST004001-GCST005000/GCST004132/harmonised/28067908-GCST004132-EFO_0000384.h.tsv.gz	12,194 cases, 28,072 controls
Ulcerative Colitis	28067908	http://ftp.ebi.ac.uk/pub/databases/gwas/summary_statistics/GCST004001-GCST005000/GCST004133/harmonised/28067908-GCST004133-EFO_0000729.h.tsv.gz	12,366 cases, 33,609 controls
Abdominal Hernia	34737426	http://ftp.ebi.ac.uk/pub/databases/gwas/summary_statistics/GCST90044001-GCST90045000/GCST90044151/GCST90044151_buildGRCh37.tsv.gz	3,092 cases, 453,256 controls
Constipation	34737426	http://ftp.ebi.ac.uk/pub/databases/gwas/summary_statistics/GCST90044001-GCST90045000/GCST90044172/GCST90044172_buildGRCh37.tsv.gz	4,781 cases, 451,567 controls
Palpitations	34737426	http://ftp.ebi.ac.uk/pub/databases/gwas/summary_statistics/GCST90043001-GCST90044000/GCST90043984/GCST90043984_buildGRCh37.tsv.gz	2,311 cases, 454,037 controls
Anaemia	34737426	http://ftp.ebi.ac.uk/pub/databases/gwas/summary_statistics/GCST90018001-GCST90019000/GCST90018902/GCST90018902_buildGRCh37.tsv.gz	4,736 cases, 451,612 controls
Dyspepsia	34737426	http://ftp.ebi.ac.uk/pub/databases/gwas/summary_statistics/GCST90044001-GCST90045000/GCST90044128/GCST90044128_buildGRCh37.tsv.gz	1,142 cases, 455,206 controls
Cholecystitis without cholelithiasis	34737426	http://ftp.ebi.ac.uk/pub/databases/gwas/summary_statistics/GCST90044001-GCST90045000/GCST90044198/GCST90044198_buildGRCh37.tsv.gz	2,650 cases, 453,698 controls
Noninfectious gastroenteritis	34737426	http://ftp.ebi.ac.uk/pub/databases/gwas/summary_statistics/GCST90044001-GCST90045000/GCST90044160/GCST90044160_buildGRCh37.tsv.gz	11,373 cases, 444,975 controls
Intestinal infection	34737426	http://ftp.ebi.ac.uk/pub/databases/gwas/summary_statistics/GCST90041001-GCST90042000/GCST90041707/GCST90041707_buildGRCh37.tsv.gz	3,521 cases, 452,827 controls
Cholelithiasis or gall stones	33959723	http://ftp.ebi.ac.uk/pub/databases/gwas/summary_statistics/GCST90038001-GCST90039000/GCST90038629/harmonised/33959723-GCST90038629-EFO_0004210.h.tsv.gz	7,895 cases, 476,703 controls
Precordial Pain	34737426	http://ftp.ebi.ac.uk/pub/databases/gwas/summary_statistics/GCST90043001-GCST90044000/GCST90043964/GCST90043964_buildGRCh37.tsv.gz	3,659 cases, 452,689 controls
Rheumatoid Arthritis	34737426	http://ftp.ebi.ac.uk/pub/databases/gwas/summary_statistics/GCST90044001-GCST90045000/GCST90044540/harmonised/34737426-GCST90044540-EFO_0000685-Build37.f.tsv.gz	1,961 cases, 454,387 controls
Polyuria	34737426	http://ftp.ebi.ac.uk/pub/databases/gwas/summary_statistics/GCST90044001-GCST90045000/GCST90044253/GCST90044253_buildGRCh37.tsv.gz	2,295 cases, 454,053 controls
Urinary Tract Infection	34737426	http://ftp.ebi.ac.uk/pub/databases/gwas/summary_statistics/GCST90044001-GCST90045000/GCST90044231/GCST90044231_buildGRCh37.tsv.gz	7,703 cases, 448,645 controls
Cystitis	34737426	http://ftp.ebi.ac.uk/pub/databases/gwas/summary_statistics/GCST90044001-GCST90045000/GCST90044235/harmonised/34737426-GCST90044235-EFO_1000025.h.tsv.gz	1,324 cases, 455,024 controls
Syncope	34737426	http://ftp.ebi.ac.uk/pub/databases/gwas/summary_statistics/GCST90044001-GCST90045000/GCST90044626/GCST90044626_buildGRCh37.tsv.gz	6,830 cases, 449,518 controls
Alcohol Consumption	33436567	https://yanglab.westlake.edu.cn/resources/publication_data/mlc_paper/Xue_et_al_AC_MLC_bias_Nat_Commun_2020.tar.gz	336,469 participants
Diverticular Disease	30661054	http://ftp.ebi.ac.uk/pub/databases/gwas/summary_statistics/GCST008001-GCST009000/GCST008105/GWAS_summary_1-23.dosages.maf_0.01.info_0.4.txt.gz	31,964 cases, 419,135 controls
Angina Pectoris	34737426	http://ftp.ebi.ac.uk/pub/databases/gwas/summary_statistics/GCST90043001-GCST90044000/GCST90043955/harmonised/34737426-GCST90043955-EFO_0003913.h.tsv.gz	5,786 cases, 450,562 controls
Hypothyroidism	33959723	http://ftp.ebi.ac.uk/pub/databases/gwas/summary_statistics/GCST90038001-GCST90039000/GCST90038637/harmonised/33959723-GCST90038637-EFO_0004705.h.tsv.gz	23,497 cases, 461,101 controls
Rotator cuff injury	32663566	http://ftp.ebi.ac.uk/pub/databases/gwas/summary_statistics/GCST90044001-GCST90045000/GCST90044700/harmonised/32663566-GCST90044700-EFO_1001250.h.tsv.gz	5,701 cases, 406,310 controls
Urethral Stricture	34737426	http://ftp.ebi.ac.uk/pub/databases/gwas/summary_statistics/GCST90044001-GCST90045000/GCST90044246/harmonised/34737426-GCST90044246-EFO_0009689.h.tsv.gz	2,700 cases, 453,648 controls
Carpal Tunnel Syndrome	30833571	http://ftp.ebi.ac.uk/pub/databases/gwas/summary_statistics/GCST007001-GCST008000/GCST007581/WibergA_2019_UKBB.txt	12,312 cases, 389,344 controls
Urinary Incontinence	34737426	http://ftp.ebi.ac.uk/pub/databases/gwas/summary_statistics/GCST90044001-GCST90045000/GCST90044252/harmonised/34737426-GCST90044252-HP_0000020.h.tsv.gz	6,669 cases, 449,679 controls
Hydronephrosis	34737426	http://ftp.ebi.ac.uk/pub/databases/gwas/summary_statistics/GCST90044001-GCST90045000/GCST90044242/harmonised/34737426-GCST90044242-EFO_0005562.h.tsv.gz	1,230 cases, 455,118 controls
Malaise	34737426	http://ftp.ebi.ac.uk/pub/databases/gwas/summary_statistics/GCST90044001-GCST90045000/GCST90044631/harmonised/34737426-GCST90044631-HP_0012378.h.tsv.gz	1,128 cases, 455,220 controls
Pacemaker	34737426	http://ftp.ebi.ac.uk/pub/databases/gwas/summary_statistics/GCST90043001-GCST90044000/GCST90043720/harmonised/34737426-GCST90043720-EFO_0009719.h.tsv.gz	1,433 cases, 454,488 controls
Non alcoholic fatty liver disease	34841290	http://ftp.ebi.ac.uk/pub/databases/gwas/summary_statistics/GCST90091001-GCST90092000/GCST90091033/harmonised/34841290-GCST90091033-EFO_0003095.h.tsv.gz	8,434 cases, 770,180 controls
Glaucoma	33959723	http://ftp.ebi.ac.uk/pub/databases/gwas/summary_statistics/GCST90038001-GCST90039000/GCST90038648/harmonised/33959723-GCST90038648-EFO_0000516.h.tsv.gz	5,126 cases, 479,472 controls
Heart valve problem	33959723	http://ftp.ebi.ac.uk/pub/databases/gwas/summary_statistics/GCST90038001-GCST90039000/GCST90038612/harmonised/33959723-GCST90038612-EFO_0009551.h.tsv.gz	3,742 cases, 480,856 controls
Gastric Ulcer	33959723	http://ftp.ebi.ac.uk/pub/databases/gwas/summary_statistics/GCST90038001-GCST90039000/GCST90038625/harmonised/33959723-GCST90038625-EFO_0009454.h.tsv.gz	3,531 cases, 481,067 controls
Dysphagia	34737426	http://ftp.ebi.ac.uk/pub/databases/gwas/summary_statistics/GCST90044001-GCST90045000/GCST90044134/harmonised/34737426-GCST90044134-HP_0002015.h.tsv.gz	4,601 cases, 451,747 controls
Uterine Prolapse	34737426	http://ftp.ebi.ac.uk/pub/databases/gwas/summary_statistics/GCST90044001-GCST90045000/GCST90044442/harmonised/34737426-GCST90044442-EFO_1001864.h.tsv.gz	4,580 cases, 242,960 controls
Allergic rhinitis	33959723	http://ftp.ebi.ac.uk/pub/databases/gwas/summary_statistics/GCST90038001-GCST90039000/GCST90038664/harmonised/33959723-GCST90038664-EFO_0005854.h.tsv.gz	27,415 cases, 457,183 controls
Post menopausal bleeding	34737426	http://ftp.ebi.ac.uk/pub/databases/gwas/summary_statistics/GCST90044001-GCST90045000/GCST90044468/harmonised/34737426-GCST90044468-EFO_0009549.h.tsv.gz	7,694 cases, 239,846 controls
Breast Cancer	29059683	http://ftp.ebi.ac.uk/pub/databases/gwas/summary_statistics/GCST004001-GCST005000/GCST004988/harmonised/29059683-GCST004988-EFO_0000305.h.tsv.gz	76,192 cases, 63,082 controls
Pain in joint	34737426	http://ftp.ebi.ac.uk/pub/databases/gwas/summary_statistics/GCST90044001-GCST90045000/GCST90044602/harmonised/34737426-GCST90044602-HP_0002829.h.tsv.gz	6,833 cases, 449,515 controls
Anorexia	31308545	https://figshare.com/ndownloader/files/28169271	16,992 cases, 55,525 controls
Appendicitis	34737426	http://ftp.ebi.ac.uk/pub/databases/gwas/summary_statistics/GCST90044001-GCST90045000/GCST90044141/harmonised/34737426-GCST90044141-EFO_0007149.h.tsv.gz	2,588 cases, 453,760 controls
Sebaceous cyst	34737426	http://ftp.ebi.ac.uk/pub/databases/gwas/summary_statistics/GCST90044001-GCST90045000/GCST90044532/harmonised/34737426-GCST90044532-EFO_1000243.h.tsv.gz	8,581 cases, 447,767 controls
Ankolysing spondylitis	34278373	http://ftp.ebi.ac.uk/pub/databases/gwas/summary_statistics/GCST90014001-GCST90015000/GCST90014438/GCST90014438_buildGRCh37.tsv	1,344 cases, 324,074 controls
Systemic Lupus Erythematosus	26502338	http://ftp.ebi.ac.uk/pub/databases/gwas/summary_statistics/GCST003001-GCST004000/GCST003156/harmonised/26502338-GCST003156-EFO_0002690.h.tsv.gz	5,201 cases, 9,066 controls
Vertigo	34737426	http://ftp.ebi.ac.uk/pub/databases/gwas/summary_statistics/GCST90043001-GCST90044000/GCST90043833/harmonised/34737426-GCST90043833-HP_0002321.h.tsv.gz	2,251 cases, 454,097 controls
Hypertension	33959723	http://ftp.ebi.ac.uk/pub/databases/gwas/summary_statistics/GCST90038001-GCST90039000/GCST90038604/harmonised/33959723-GCST90038604-EFO_0000537.h.tsv.gz	129,909 cases, 354,689 controls
Sciatica	33959723	http://ftp.ebi.ac.uk/pub/databases/gwas/summary_statistics/GCST90038001-GCST90039000/GCST90038692/harmonised/33959723-GCST90038692-HP_0011868.h.tsv.gz	4,549 cases, 480,049 controls
Irregular Menstrual Bleeding	34737426	http://ftp.ebi.ac.uk/pub/databases/gwas/summary_statistics/GCST90044001-GCST90045000/GCST90044463/harmonised/34737426-GCST90044463-EFO_0010270.h.tsv.gz	2,838 cases, 244,702 controls
Abdominal Pain	34737426	http://ftp.ebi.ac.uk/pub/databases/gwas/summary_statistics/GCST90044001-GCST90045000/GCST90044625/harmonised/34737426-GCST90044625-HP_0002027.h.tsv.gz	35,233 cases, 421,115 controls
Asthma	34103634	http://ftp.ebi.ac.uk/pub/databases/gwas/summary_statistics/GCST90014001-GCST90015000/GCST90014325/harmonised/34103634-GCST90014325-EFO_0000270.h.tsv.gz	56,167 cases, controls
Headache	34737426	http://ftp.ebi.ac.uk/pub/databases/gwas/summary_statistics/GCST90044001-GCST90045000/GCST90044402/harmonised/34737426-GCST90044402-HP_0002315.h.tsv.gz	91,724 cases, 363,548 controls
Gastro-oesophageal reflux disease	31527586	https://figshare.com/ndownloader/files/16464710	80,265 cases, 305,011 controls
BMI (Female)	30239722	https://zenodo.org/record/1251813/files/bmi.giant-ukbb.meta-analysis.females.23May2018.txt.gz	434,794 female participants
Neck/Shoulder Pain	32246137	http://ftp.ebi.ac.uk/pub/databases/gwas/summary_statistics/GCST010001-GCST011000/GCST010080/neckshoulderpain2_f6159_v3.bgeniemodify.txt.gz	53,994 cases, 149,312 controls
WHR Female	30239722	https://zenodo.org/record/1251813/files/whr.giant-ukbb.meta-analysis.females.23May2018.txt.gz	381,152 female participants
WHRadjBMI Female	30239722	https://zenodo.org/record/1251813/files/whradjbmi.giant-ukbb.meta-analysis.females.23May2018.txt.gz	379,501 female participants
Depression	30718901	https://datashare.ed.ac.uk/bitstream/handle/10283/3203/PGC_UKB_depression_genome-wide.txt	170,756 cases, 329,443 controls
Gastritis/Duodenitis	34737426	http://ftp.ebi.ac.uk/pub/databases/gwas/summary_statistics/GCST90044001-GCST90045000/GCST90044139/harmonised/34737426-GCST90044139-EFO_0000217.h.tsv.gz	17,420 cases, 438,928 controls
Migraine	33959723	http://ftp.ebi.ac.uk/pub/databases/gwas/summary_statistics/GCST90038001-GCST90039000/GCST90038646/harmonised/33959723-GCST90038646-EFO_0003821.h.tsv.gz	13,971 cases, 470,627 controls
Melanoma	32341527	By Request	13,364 cases, 24,110 controls
Irritable Bowel Syndrome	34741163	http://ftp.ebi.ac.uk/pub/databases/gwas/summary_statistics/GCST90016001-GCST90017000/GCST90016564/GCST90016564_buildGRCh37.tsv	53,400 cases, 433,201 controls
Uterine fibroids	31649266	http://ftp.ebi.ac.uk/pub/databases/gwas/summary_statistics/GCST009001-GCST010000/GCST009158/GallagherCS_31649266_UterineFibroids.stats.gz	20,406 cases, 223,918 controls
Ovarian Cancer	28346442	http://ftp.ebi.ac.uk/pub/databases/gwas/summary_statistics/GCST004001-GCST005000/GCST004462/Phelan_Archive.zip	25,509 cases, and 40,941 controls

## Sheet: S2 Significant ICD10 Codes
Supplementary Table 2. ICD10 codes significantly associated with endometriosis (self-report and ICD10 diagnosed). FDR = false discovery rate. 5432 cases, 92,344 controls
ICD10 Code	Number of Cases with ICD10 Code	Number of Controls with ICD10 Code	Test_applicable	P.Value	FDR.pvalue.corrected	Odds Ratio
N73.6 Female pelvic peritoneal adhesions	599	873	ChiSq	0	0	12.9861
N83.2 Other and unspecified ovarian cysts	526	1539	ChiSq	0	0	6.326
D25.9 Leiomyoma of uterus, unspecified	643	3215	ChiSq	4.75111e-207	1.30386e-203	3.72224
N94.6 Dysmenorrhoea, unspecified	232	598	ChiSq	4.09087e-175	8.42004e-172	6.84495
Z90.7 Acquired absence of genital organ(s)	437	1916	ChiSq	8.88874e-171	1.46362e-167	4.12908
N97.9 Female infertility, unspecified	191	430	ChiSq	1.74864e-165	2.39943e-162	7.78991
N92.0 Excessive and frequent menstruation with regular cycle	677	4331	ChiSq	2.16903e-140	2.55109e-137	2.89332
R10.2 Pelvic and perineal pain	176	448	ChiSq	1.31234e-134	1.35057e-131	6.86872
N83.1 Corpus luteum cyst	114	183	ChiSq	1.00039e-133	9.15136e-131	10.7957
R10.4 Other and unspecified abdominal pain	664	4956	ChiSq	1.46837e-98	1.20891e-95	2.45557
N94.8 Other specified conditions associated with female genital organs and menstrual cycle	120	286	ChiSq	2.38372e-98	1.78411e-95	7.27141
N70.1 Chronic salpingitis and oophoritis	83	136	ChiSq	7.78866e-96	5.34367e-93	10.5205
R10.3 Pain localised to other parts of lower abdomen	372	2243	ChiSq	2.45514e-85	1.55486e-82	2.9532
Z87.4 Personal history of diseases of the genito-urinary system	320	1796	ChiSq	1.22098e-83	7.18022e-81	3.15596
N83.0 Follicular cyst of ovary	88	181	ChiSq	2.50844e-83	1.3768e-80	8.38483
N94.1 Dyspareunia	120	408	ChiSq	3.9331e-66	2.02382e-63	5.09036
K66.0 Peritoneal adhesions	166	812	ChiSq	7.65079e-55	3.70523e-52	3.5534
D25.1 Intramural leiomyoma of uterus	94	338	ChiSq	1.80056e-48	8.23554e-46	4.79346
D25.2 Subserosal leiomyoma of uterus	78	268	ChiSq	9.88175e-43	4.28192e-40	5.00527
N71.9 Inflammatory disease of uterus, unspecified	<50	52	ChiSq	1.93739e-37	7.97527e-35	10.5176
N83.8 Other noninflammatory disorders of ovary, Fallopian tube and broad ligament	62	206	ChiSq	1.45127e-35	5.68967e-33	5.16403
Y83.6 Removal of other organ (partial) (total)	171	1107	ChiSq	2.12257e-34	7.94322e-32	2.67887
K59.0 Constipation	318	2816	ChiSq	6.21138e-30	2.2234e-27	1.97694
N99.4 Postprocedural pelvic peritoneal adhesions	<50	61	ChiSq	4.45992e-29	1.52994e-26	8.40153
N72 Inflammatory disease of cervix uteri	85	428	ChiSq	2.69908e-27	8.88862e-25	3.41394
R07.4 Chest pain, unspecified	429	4309	ChiSq	6.18197e-27	1.95754e-24	1.75189
N85.2 Hypertrophy of uterus	93	508	ChiSq	4.62031e-26	1.40885e-23	3.149
D27 Benign neoplasm of ovary	98	564	ChiSq	4.73699e-25	1.39284e-22	2.9898
J45.9 Asthma, unspecified	606	6789	ChiSq	8.76914e-25	2.48953e-22	1.58243
K58.9 Irritable bowel syndrome without diarrhoea	223	1871	ChiSq	1.32879e-24	3.64665e-22	2.07012
T81.0 Haemorrhage and haematoma complicating a procedure, not elsewhere classified	161	1200	ChiSq	4.68661e-24	1.24467e-21	2.31996
K21.9 Gastro-oesophageal reflux disease without oesophagitis	376	3847	ChiSq	3.80875e-22	9.7992e-20	1.71075
R07.3 Other chest pain	219	1922	ChiSq	2.14827e-21	5.3596e-19	1.97641
R69 Unknown and unspecified causes of morbidity	348	3571	ChiSq	2.52871e-20	6.1232e-18	1.70163
N94.4 Primary dysmenorrhoea	<50	<50	ChiSq	9.30661e-20	2.18918e-17	12.1737
T81.2 Accidental puncture and laceration during a procedure, not elsewhere classified	68	370	ChiSq	1.80132e-19	4.11952e-17	3.15125
Z88.0 Personal history of allergy to penicillin	431	4761	ChiSq	9.17079e-19	2.04063e-16	1.58541
Q50.4 Embryonic cyst of Fallopian tube	<50	68	ChiSq	2.01789e-18	4.37192e-16	6.27427
N97.8 Female infertility of other origin	<50	<50	ChiSq	2.18648e-18	4.61571e-16	21.2873
Z88.1 Personal history of allergy to other antibiotic agents	156	1285	ChiSq	2.30798e-18	4.75039e-16	2.09527
Z88.8 Personal history of allergy to other drugs, medicaments and biological substances	188	1657	ChiSq	2.73847e-18	5.49899e-16	1.96208
E28.2 Polycystic ovarian syndrome	<50	123	ChiSq	5.62543e-18	1.10272e-15	4.72249
F32.9 Depressive episode, unspecified	359	3840	ChiSq	6.48873e-18	1.24236e-15	1.63103
M79.09 Rheumatism, unspecified (Site unspecified)	<50	194	ChiSq	9.60949e-18	1.79807e-15	3.87899
N92.1 Excessive and frequent menstruation with irregular cycle	160	1356	ChiSq	1.79035e-17	3.27554e-15	2.03643
M79.7 Fibromyalgia	67	394	ChiSq	7.84653e-17	1.40436e-14	2.91448
R10.1 Pain localised to upper abdomen	247	2438	ChiSq	9.14319e-17	1.60161e-14	1.75672
K52.9 Non-infective gastro-enteritis and colitis, unspecified	346	3739	ChiSq	1.31088e-16	2.24843e-14	1.61214
N84.0 Polyp of corpus uteri	308	3237	ChiSq	1.48965e-16	2.50292e-14	1.65467
R19.0 Intra-abdominal and pelvic swelling, mass and lump	59	329	ChiSq	2.31822e-16	3.81718e-14	3.07113
N39.0 Urinary tract infection, site not specified	281	2894	ChiSq	2.39344e-16	3.86377e-14	1.68615
Y83.8 Other surgical procedures	142	1196	ChiSq	6.93175e-16	1.09748e-13	2.04573
K62.5 Haemorrhage of anus and rectum	279	2909	ChiSq	1.58226e-15	2.45788e-13	1.66459
D25.0 Submucous leiomyoma of uterus	80	543	ChiSq	3.36795e-15	5.13488e-13	2.52709
E66.9 Obesity, unspecified	272	2848	ChiSq	6.29531e-15	9.42351e-13	1.65647
R39.8 Other and unspecified symptoms and signs involving the urinary system	68	431	ChiSq	6.50227e-15	9.5595e-13	2.70346
N32.8 Other specified disorders of bladder	117	943	ChiSq	8.01966e-15	1.15835e-12	2.13364
N94.5 Secondary dysmenorrhoea	<50	<50	ChiSq	1.18033e-14	1.67546e-12	17.0266
K44.9 Diaphragmatic hernia without obstruction or gangrene	513	6201	ChiSq	1.34407e-14	1.87555e-12	1.44877
N70.9 Salpingitis and oophoritis, unspecified	<50	56	ChiSq	1.95308e-14	2.67995e-12	6.09017
M88.90 Paget's disease of bone, unspecified (Multiple sites)	<50	62	ChiSq	2.59534e-14	3.46517e-12	5.77653
T81.8 Other complications of procedures, not elsewhere classified	67	431	ChiSq	2.60951e-14	3.46517e-12	2.66321
Z53.8 Procedure not carried out for other reasons	293	3166	ChiSq	3.37742e-14	4.41369e-12	1.60596
Z91.0 Personal history of allergy, other than to drugs and biological substances	145	1290	ChiSq	5.44806e-14	7.00842e-12	1.93583
Z86.0 Personal history of other neoplasms	144	1283	ChiSq	7.61726e-14	9.64814e-12	1.93275
Z90.4 Acquired absence of other parts of digestive tract	164	1524	ChiSq	7.81859e-14	9.7531e-12	1.85522
R11 Nausea and vomiting	292	3207	ChiSq	2.90099e-13	3.56476e-11	1.57899
N93.9 Abnormal uterine and vaginal bleeding, unspecified	91	710	ChiSq	1.04192e-12	1.26149e-10	2.19896
R31 Unspecified haematuria	236	2491	ChiSq	1.06054e-12	1.26543e-10	1.63833
R19.4 Change in bowel habit	298	3328	ChiSq	1.27678e-12	1.50168e-10	1.55255
Z97.5 Presence of (intra-uterine) contraceptive device	<50	210	ChiSq	1.43661e-12	1.66586e-10	3.2547
N39.3 Stress incontinence	218	2263	ChiSq	1.5182e-12	1.73602e-10	1.66431
N85.8 Other specified noninflammatory disorders of uterus	109	923	ChiSq	2.74185e-12	3.09228e-10	2.02822
K57.3 Diverticular disease of large intestine without perforation or abscess	420	5060	ChiSq	2.87358e-12	3.19706e-10	1.44551
M54.5 Low back pain	112	963	ChiSq	4.13561e-12	4.5398e-10	1.99773
F41.9 Anxiety disorder, unspecified	164	1610	ChiSq	1.09497e-11	1.18617e-09	1.75446
Z31.4 Procreative investigation and testing	<50	<50	ChiSq	1.20487e-11	1.28827e-09	8.17585
Z30.1 Insertion of (intra-uterine) contraceptive device	71	523	ChiSq	1.60954e-11	1.69889e-09	2.32516
I10 Essential (primary) hypertension	960	13297	ChiSq	3.49322e-11	3.64047e-09	1.27615
T81.4 Infection following a procedure, not elsewhere classified	111	981	ChiSq	3.57812e-11	3.68234e-09	1.94281
Z51.2 Other chemotherapy	239	2623	ChiSq	4.56021e-11	4.63508e-09	1.57426
R35 Polyuria	81	644	ChiSq	5.91867e-11	5.94249e-09	2.15543
K29.7 Gastritis, unspecified	307	3598	ChiSq	1.71076e-10	1.69695e-08	1.47752
N83.9 Noninflammatory disorder of ovary, Fallopian tube and broad ligament, unspecified	<50	50	ChiSq	2.0036e-10	1.96377e-08	5.45312
R51 Headache	202	2180	ChiSq	3.75995e-10	3.64184e-08	1.59745
I20.9 Angina pectoris, unspecified	166	1709	ChiSq	4.27083e-10	4.08858e-08	1.67179
D26.1 Corpus uteri	<50	<50	ChiSq	4.38543e-10	4.13898e-08	5.96279
M79.0 Rheumatism, unspecified	<50	129	ChiSq	4.42403e-10	4.13898e-08	3.57092
N92.3 Ovulation bleeding	63	470	ChiSq	4.48305e-10	4.14707e-08	2.29373
K57.9 Diverticular disease of intestine, part unspecified, without perforation or abscess	137	1345	ChiSq	6.02626e-10	5.51269e-08	1.75053
N85.4 Malposition of uterus	51	349	ChiSq	6.20252e-10	5.61158e-08	2.49831
N73.9 Female pelvic inflammatory disease, unspecified	<50	140	ChiSq	9.11992e-10	8.16134e-08	3.41244
Z85.4 Personal history of malignant neoplasm of genital organs	73	587	ChiSq	9.96943e-10	8.82562e-08	2.12932
M75.4 Impingement syndrome of shoulder	122	1168	ChiSq	1.0769e-09	9.43204e-08	1.79351
N85.0 Endometrial glandular hyperplasia	53	378	ChiSq	1.76477e-09	1.52941e-07	2.39723
N88.2 Stricture and stenosis of cervix uteri	<50	290	ChiSq	2.38911e-09	2.04891e-07	2.59221
Z82.4 Family history of ischaemic heart disease and other diseases of the circulatory system	198	2177	ChiSq	2.76144e-09	2.34381e-07	1.56683
Z87.1 Personal history of diseases of the digestive system	273	3217	ChiSq	3.30313e-09	2.77496e-07	1.46607
Z88.6 Personal history of allergy to analgesic agent	135	1359	ChiSq	4.58153e-09	3.81008e-07	1.7063
N93.8 Other specified abnormal uterine and vaginal bleeding	83	724	ChiSq	6.15212e-09	5.06504e-07	1.96362
I84.9 Unspecified haemorrhoids without complication	231	2651	ChiSq	6.23442e-09	5.08198e-07	1.50271
M13.99 Arthritis, unspecified (Site unspecified)	90	810	ChiSq	7.70751e-09	6.22117e-07	1.90386
M19.9 Arthrosis, unspecified	163	1737	ChiSq	8.43701e-09	6.74387e-07	1.61369
Z86.7 Personal history of diseases of the circulatory system	260	3069	ChiSq	9.48147e-09	7.50586e-07	1.46234
N88.8 Other specified noninflammatory disorders of cervix uteri	51	375	ChiSq	1.28472e-08	1.00735e-06	2.32443
Z72.0 Tobacco use	181	1995	ChiSq	1.68087e-08	1.30108e-06	1.56105
Z92.2 Personal history of long-term (current) use of other medicaments	219	2515	ChiSq	1.69094e-08	1.30108e-06	1.5005
Z37.0 Single live birth	334	7677	ChiSq	1.82396e-08	1.39043e-06	0.722552
M54.56 Low back pain (Lumbar region)	70	588	ChiSq	1.8466e-08	1.39478e-06	2.03718
M54.59 Low back pain (Site unspecified)	62	499	ChiSq	2.05776e-08	1.54014e-06	2.12507
A09.9 Gastroenteritis and colitis of unspecified origin	158	1695	ChiSq	2.32305e-08	1.72303e-06	1.60218
K30 Dyspepsia	255	3040	ChiSq	3.24733e-08	2.38708e-06	1.44697
M25.56 Pain in joint (Lower leg)	56	438	ChiSq	3.30177e-08	2.40562e-06	2.18574
K60.2 Anal fissure, unspecified	<50	342	ChiSq	3.38869e-08	2.44729e-06	2.34792
K66.8 Other specified disorders of peritoneum	<50	<50	ChiSq	7.18697e-08	5.14525e-06	5.37809
Y60.0 During surgical operation	<50	127	ChiSq	7.75717e-08	5.50558e-06	3.22242
Z03.8 Observation for other suspected diseases and conditions	126	1303	ChiSq	8.11443e-08	5.70992e-06	1.65919
Z86.4 Personal history of psychoactive substance abuse	402	5218	ChiSq	8.54508e-08	5.96201e-06	1.33445
E78.0 Pure hypercholesterolaemia	373	4789	ChiSq	8.70219e-08	6.0206e-06	1.34797
R12 Heartburn	66	564	ChiSq	1.02588e-07	7.03841e-06	2.00153
Z53.0 Procedure not carried out because of contraindication	148	1610	ChiSq	1.64108e-07	1.11661e-05	1.57849
O70.0 First degree perineal laceration during delivery	<50	1559	ChiSq	1.839e-07	1.24102e-05	0.442876
Z31.2 In vitro fertilisation	<50	<50	ChiSq	1.91371e-07	1.28094e-05	5.50913
M51.3 Other specified intervertebral disk degeneration	78	715	ChiSq	1.9296e-07	1.28116e-05	1.86699
E03.9 Hypothyroidism, unspecified	373	4827	ChiSq	1.97067e-07	1.29796e-05	1.33678
R33 Retention of urine	80	747	ChiSq	3.12597e-07	2.04255e-05	1.83288
C56 Malignant neoplasm of ovary	<50	364	ChiSq	3.27048e-07	2.12014e-05	2.20549
Z46.6 Fitting and adjustment of urinary device	51	409	ChiSq	3.5919e-07	2.31032e-05	2.13042
N92.6 Irregular menstruation, unspecified	81	762	ChiSq	3.6936e-07	2.35732e-05	1.8193
N18.2 Chronic kidney disease, stage 2	<50	55	ChiSq	3.73047e-07	2.36254e-05	4.33587
K43.9 Ventral hernia without obstruction or gangrene	71	643	ChiSq	4.2804e-07	2.69012e-05	1.88876
K29.8 Duodenitis	118	1236	ChiSq	4.39461e-07	2.74097e-05	1.63681
M15.9 Polyarthrosis, unspecified	97	968	ChiSq	5.1224e-07	3.17088e-05	1.7163
N86 Erosion and ectropion of cervix uteri	56	470	ChiSq	5.28929e-07	3.24975e-05	2.03621
Z93.3 Colostomy status	<50	174	ChiSq	5.58204e-07	3.40422e-05	2.74463
D64.9 Anaemia, unspecified	248	3044	ChiSq	5.7015e-07	3.45151e-05	1.40344
M13.9 Arthritis, unspecified	124	1322	ChiSq	5.94974e-07	3.57549e-05	1.60844
R00.2 Palpitations	105	1074	ChiSq	6.07773e-07	3.62594e-05	1.67506
N97.1 Female infertility of tubal origin	<50	57	ChiSq	7.32314e-07	4.33751e-05	4.18364
Z35.0 Supervision of pregnancy with history of infertility	<50	113	ChiSq	8.34715e-07	4.90872e-05	3.16767
I25.9 Chronic ischaemic heart disease, unspecified	115	1214	ChiSq	9.41996e-07	5.50032e-05	1.62358
D39.1 Ovary	<50	58	ChiSq	1.01087e-06	5.86092e-05	4.11147
K21.0 Gastro-oesophageal reflux disease with oesophagitis	177	2060	ChiSq	1.08059e-06	6.22131e-05	1.4762
R55 Syncope and collapse	153	1743	ChiSq	1.79287e-06	0.000102505	1.50652
J32.9 Chronic sinusitis, unspecified	<50	369	ChiSq	3.78544e-06	0.000214935	2.08214
S27.0 Traumatic pneumothorax	<50	<50	ChiSq	4.77406e-06	0.00026738	10.6339
S06.0 Concussion	<50	<50	ChiSq	4.77406e-06	0.00026738	10.6339
K81.1 Chronic cholecystitis	<50	316	ChiSq	4.83948e-06	0.000269212	2.16044
K56.5 Intestinal adhesions [bands] with obstruction	<50	200	ChiSq	5.18731e-06	0.000286625	2.47286
Z86.6 Personal history of diseases of the nervous system and sense organs	123	1364	ChiSq	5.34835e-06	0.000293553	1.54534
R93.5 Abnormal findings on diagnostic imaging of other abdominal regions, including retroperitoneum	<50	97	ChiSq	6.01176e-06	0.000327781	3.1618
K29 Gastritis and duodenitis	53	469	ChiSq	6.71937e-06	0.000363951	1.93018
G43.9 Migraine, unspecified	97	1025	ChiSq	7.50683e-06	0.000403946	1.61985
R63.4 Abnormal weight loss	116	1279	ChiSq	7.68846e-06	0.000411033	1.55365
Z90.5 Acquired absence of kidney	<50	206	ChiSq	1.06464e-05	0.000565495	2.40068
K92.2 Gastro-intestinal haemorrhage, unspecified	122	1370	ChiSq	1.09458e-05	0.000577672	1.52568
N30.9 Cystitis, unspecified	<50	328	ChiSq	1.39436e-05	0.000731194	2.08113
K29.6 Other gastritis	112	1241	ChiSq	1.40932e-05	0.000732358	1.54549
O80.0 Spontaneous vertex delivery	<50	1100	ChiSq	1.41437e-05	0.000732358	0.44522
D28.2 Uterine tubes and ligaments	<50	<50	ChiSq	1.49785e-05	0.000770738	6.26995
Z96.0 Presence of urogenital implants	<50	221	ChiSq	1.77109e-05	0.00090108	2.31495
M47.9 Spondylosis, unspecified	<50	264	ChiSq	1.77305e-05	0.00090108	2.19689
M50.2 Other cervical disk displacement	<50	94	ChiSq	1.83366e-05	0.000926167	3.08098
M75.1 Rotator cuff syndrome	71	708	ChiSq	1.91106e-05	0.000959373	1.71414
M17.9 Gonarthrosis, unspecified	254	3281	ChiSq	1.94251e-05	0.000969251	1.33157
M79.6 Pain in limb	<50	358	ChiSq	2.47984e-05	0.0012281	2.00216
Z88.2 Personal history of allergy to sulphonamides	<50	301	ChiSq	2.4911e-05	0.0012281	2.09717
M79.00 Rheumatism, unspecified (Multiple sites)	<50	54	ChiSq	2.54417e-05	0.00124679	3.78393
J11.1 Influenza with other respiratory manifestations, virus not identified	<50	<50	ChiSq	2.65246e-05	0.00128097	5.95639
M94.88 Other specified disorders of cartilage (Other)	<50	<50	ChiSq	2.65246e-05	0.00128097	5.95639
M51.2 Other specified intervertebral disk displacement	69	689	ChiSq	2.66059e-05	0.00128097	1.71151
M79.79 Fibromyalgia (Site unspecified)	<50	173	ChiSq	2.75705e-05	0.0013197	2.46338
N35.9 Urethral stricture, unspecified	53	491	ChiSq	2.89594e-05	0.00137816	1.84326
H54.0 Blindness, both eyes	<50	<50	ChiSq	3.00446e-05	0.00141117	3.98477
Z13.8 Special screening examination for other specified diseases and disorders	67	666	ChiSq	3.0154e-05	0.00141117	1.71908
G56.0 Carpal tunnel syndrome	218	2771	ChiSq	3.0167e-05	0.00141117	1.35153
M79.1 Myalgia	<50	<50	ChiSq	3.2534e-05	0.00151329	4.6424
D36.1 Peripheral nerves and autonomic nervous system	<50	116	ChiSq	3.5351e-05	0.00163508	2.79075
N39.4 Other specified urinary incontinence	55	519	ChiSq	3.59141e-05	0.00165185	1.80974
Z88.4 Personal history of allergy to anaesthetic agent	<50	98	ChiSq	3.81119e-05	0.0017432	2.9551
J22 Unspecified acute lower respiratory infection	130	1518	ChiSq	3.8656e-05	0.00175831	1.46704
K58.0 Irritable bowel syndrome with diarrhoea	<50	146	ChiSq	4.10552e-05	0.00185718	2.56799
M54.57 Low back pain (Lumbosacral region)	<50	241	ChiSq	4.51895e-05	0.00203304	2.19353
Z53.9 Procedure not carried out, unspecified reason	58	562	ChiSq	5.00978e-05	0.0022416	1.76259
N93.0 Postcoital and contact bleeding	58	563	ChiSq	5.29608e-05	0.00234674	1.75944
N31.9 Neuromuscular dysfunction of bladder, unspecified	<50	158	ChiSq	5.30176e-05	0.00234674	2.48095
K80.1 Calculus of gallbladder with other cholecystitis	137	1630	ChiSq	5.87943e-05	0.00258852	1.43993
N89.8 Other specified noninflammatory disorders of vagina	56	540	ChiSq	5.92141e-05	0.00259314	1.77091
K80.2 Calculus of gallbladder without cholecystitis	203	2582	ChiSq	6.07379e-05	0.0026458	1.34963
R32 Unspecified urinary incontinence	63	631	ChiSq	6.82888e-05	0.00295906	1.70549
Z72.1 Alcohol use	123	1440	ChiSq	7.17629e-05	0.00309332	1.46256
N71.0 Acute inflammatory disease of uterus	<50	<50	ChiSq	8.09647e-05	0.00347178	7.73347
B34.9 Viral infection, unspecified	51	484	ChiSq	8.40893e-05	0.00358709	1.79882
N13.3 Other and unspecified hydronephrosis	<50	226	ChiSq	8.7211e-05	0.00368121	2.18776
R39.1 Other difficulties with micturition	<50	226	ChiSq	8.7211e-05	0.00368121	2.18776
M70.6 Trochanteric bursitis	<50	183	ChiSq	8.76373e-05	0.00368121	2.32852
R20.8 Other and unspecified disturbances of skin sensation	<50	340	ChiSq	8.87387e-05	0.00370855	1.95687
M79.70 Fibromyalgia (Multiple sites)	<50	<50	ChiSq	9.2965e-05	0.00386556	4.6951
M25.77 Osteophyte (Ankle and foot)	<50	229	ChiSq	0.000115498	0.00477836	2.15903
R53 Malaise and fatigue	66	681	ChiSq	0.00011896	0.00489699	1.65554
Z95.0 Presence of cardiac pacemaker	<50	263	ChiSq	0.000119714	0.00490351	2.07477
M54.55 Low back pain (Thoracolumbar region)	<50	<50	ChiSq	0.000121076	0.00491231	6.00553
K63.5 Polyp of colon	172	2159	ChiSq	0.000121122	0.00491231	1.36592
M47.82 Other spondylosis (Cervical region)	50	478	ChiSq	0.000122108	0.00492801	1.78547
K02.9 Dental caries, unspecified	69	721	ChiSq	0.000123941	0.00497758	1.63497
Y52.0 Cardiac-stimulant glycosides and drugs of similar action	<50	<50	Fisher	0.000130355	0.00520976	34.0243
Z30.2 Sterilisation	130	1559	ChiSq	0.000132426	0.00526698	1.42781
Z30.5 Surveillance of (intra-uterine) contraceptive device	60	606	ChiSq	0.00013386	0.00529842	1.6908
I84.0 Internal thrombosed haemorrhoids	<50	<50	ChiSq	0.000134999	0.00531792	4.53854
R50.9 Fever, unspecified	79	857	ChiSq	0.000144895	0.00568056	1.57546
Z80.0 Family history of malignant neoplasm of digestive organs	173	2184	ChiSq	0.000155168	0.0060545	1.35801
M54.9 Dorsalgia, unspecified	64	661	ChiSq	0.000157338	0.00611021	1.65369
Z60.2 Living alone	64	662	ChiSq	0.000164843	0.00637159	1.65118
D32.1 Spinal meninges	<50	<50	ChiSq	0.000166527	0.00640662	7.08894
M51.1 Lumbar and other intervertebral disk disorders with radiculopathy	82	901	ChiSq	0.000167863	0.006428	1.55556
Z13.9 Special screening examination, unspecified	60	612	ChiSq	0.000179716	0.00685001	1.67411
N82.3 Fistula of vagina to large intestine	<50	<50	ChiSq	0.000192184	0.00729148	4.39209
R19.8 Other specified symptoms and signs involving the digestive system and abdomen	<50	462	ChiSq	0.000203298	0.0076494	1.77306
F17.1 Harmful use	202	2623	ChiSq	0.000204249	0.0076494	1.32113
D37.1 Stomach	<50	<50	ChiSq	0.000204405	0.0076494	5.67183
Z80.4 Family history of malignant neoplasm of genital organs	<50	340	ChiSq	0.000205494	0.00765536	1.90634
T78.3 Angioneurotic oedema	<50	<50	ChiSq	0.000236328	0.00876437	3.92793
K46.9 Unspecified abdominal hernia without obstruction or gangrene	<50	55	ChiSq	0.000239447	0.0088402	3.40487
I95.9 Hypotension, unspecified	77	844	ChiSq	0.000250688	0.00921391	1.55887
D26.9 Uterus, unspecified	<50	<50	ChiSq	0.000267453	0.00974309	4.76485
G37.3 Acute transverse myelitis in demyelinating disease of central nervous system	<50	<50	ChiSq	0.000267453	0.00974309	4.76485
R07.2 Precordial pain	75	819	ChiSq	0.000269921	0.00978969	1.56457
K62.8 Other specified diseases of anus and rectum	61	634	ChiSq	0.00027507	0.00993269	1.64287
K31.7 Polyp of stomach and duodenum	104	1219	ChiSq	0.000288592	0.0103323	1.45916
M32.9 Systemic lupus erythematosus, unspecified	<50	111	ChiSq	0.000288647	0.0103323	2.60864
K76.0 Fatty (change of) liver, not elsewhere classified	<50	394	ChiSq	0.000294085	0.0104814	1.81851
N92.4 Excessive bleeding in the premenopausal period	<50	142	ChiSq	0.000312806	0.0111006	2.39952
E78.4 Other hyperlipidaemia	<50	<50	ChiSq	0.000316019	0.0111665	6.54356
N95.1 Menopausal and female climacteric states	<50	65	ChiSq	0.000324952	0.011433	3.1432
N76.0 Acute vaginitis	<50	74	ChiSq	0.000330742	0.0115872	2.99125
Z88.5 Personal history of allergy to narcotic agent	<50	435	ChiSq	0.000367642	0.0128254	1.76496
M54.22 Cervicalgia (Cervical region)	<50	220	ChiSq	0.000379576	0.0131859	2.09179
Y84.8 Other medical procedures	<50	187	ChiSq	0.00039477	0.013656	2.18706
Z98.0 Intestinal bypass and anastomosis status	<50	487	ChiSq	0.000399961	0.0137777	1.71694
E11.9 Without complications	208	2747	ChiSq	0.000409463	0.0139951	1.29866
G63.2 Diabetic polyneuropathy	<50	<50	ChiSq	0.00040967	0.0139951	3.73624
A09 Diarrhoea and gastro-enteritis of presumed infectious origin	<50	104	ChiSq	0.000427527	0.0145448	2.62016
K63.8 Other specified diseases of intestine	<50	428	ChiSq	0.000500867	0.0169697	1.75377
S30.1 Contusion of abdominal wall	<50	<50	ChiSq	0.000554501	0.0186473	4.4118
K20 Oesophagitis	140	1757	ChiSq	0.000554911	0.0186473	1.36396
S02.5 Fracture of tooth	<50	<50	ChiSq	0.000560363	0.0186858	6.0761
N87.9 Dysplasia of cervix uteri, unspecified	<50	202	ChiSq	0.000562867	0.0186858	2.10906
H40.0 Glaucoma suspect	<50	202	ChiSq	0.000562867	0.0186858	2.10906
R20.2 Paraesthesia of skin	<50	431	ChiSq	0.000590651	0.0195294	1.74151
G55.1 Nerve root and plexus compressions in intervertebral disk disorders	81	924	ChiSq	0.000639142	0.0210238	1.49768
M53.3 Sacrococcygeal disorders, not elsewhere classified	<50	107	ChiSq	0.000640953	0.0210238	2.54661
R30.0 Dysuria	<50	204	ChiSq	0.00066955	0.0218746	2.08834
N12 Tubulo-interstitial nephritis, not specified as acute or chronic	<50	334	ChiSq	0.000678283	0.0220258	1.83789
H54.9 Unspecified visual impairment (binocular)	<50	60	ChiSq	0.000679528	0.0220258	3.12096
Z93.2 Ileostomy status	<50	193	ChiSq	0.000685198	0.0220302	2.11893
K82.8 Other specified diseases of gallbladder	<50	322	ChiSq	0.000686288	0.0220302	1.85332
R42 Dizziness and giddiness	93	1093	ChiSq	0.000688661	0.0220302	1.45425
R01.1 Cardiac murmur, unspecified	<50	310	ChiSq	0.000691759	0.0220302	1.86996
K13.0 Diseases of lips	<50	160	ChiSq	0.000693042	0.0220302	2.23603
R06.0 Dyspnoea	110	1337	ChiSq	0.000762752	0.0241528	1.40689
M18.9 Arthrosis of first carpometacarpal joint, unspecified	<50	336	ChiSq	0.000768494	0.0242414	1.82691
D12.5 Sigmoid colon	74	834	ChiSq	0.000791123	0.02486	1.51541
Z85.5 Personal history of malignant neoplasm of urinary tract	<50	288	ChiSq	0.000795495	0.0249023	1.89416
N84.1 Polyp of cervix uteri	107	1297	ChiSq	0.000823879	0.0256932	1.41055
H54.7 Unspecified visual loss	<50	<50	ChiSq	0.000861046	0.0267509	3.48138
N95.3 States associated with artificial menopause	<50	<50	ChiSq	0.000874598	0.0270698	3.78187
L29.9 Pruritus, unspecified	<50	80	ChiSq	0.000895831	0.0275309	2.76673
K62.3 Rectal prolapse	<50	314	ChiSq	0.000896182	0.0275309	1.84606
O70.1 Second degree perineal laceration during delivery	96	2301	ChiSq	0.000931761	0.0285174	0.704026
E78.5 Hyperlipidaemia, unspecified	60	651	ChiSq	0.00101456	0.0308647	1.57315
J34.3 Hypertrophy of nasal turbinates	<50	316	ChiSq	0.00101694	0.0308647	1.83434
T82.8 Other complications of cardiac and vascular prosthetic devices, implants and grafts	<50	121	ChiSq	0.0010197	0.0308647	2.39279
I20.1 Angina pectoris with documented spasm	<50	<50	ChiSq	0.00108161	0.0326188	3.40398
R29.8 Other and unspecified symptoms and signs involving the nervous and musculoskeletal systems	<50	418	ChiSq	0.00114138	0.0342325	1.71365
R52.2 Other chronic pain	<50	122	ChiSq	0.00114344	0.0342325	2.37315
V03.1 Traffic accident	<50	54	ChiSq	0.0011746	0.0350381	3.15211
M25.57 Pain in joint (Ankle and foot)	<50	223	ChiSq	0.00122999	0.0365578	1.98679
O47.9 False labour, unspecified	<50	173	Fisher	0.00124709	0.0369326	0.0980999
Z87.5 Personal history of complications of pregnancy, childbirth and the puerperium	<50	113	ChiSq	0.00134957	0.0398243	2.41124
Z93.6 Other artificial openings of urinary tract status	<50	83	ChiSq	0.0013993	0.0409847	2.66664
N13.5 Kinking and stricture of ureter without hydronephrosis	<50	83	ChiSq	0.0013993	0.0409847	2.66664
Z03.3 Observation for suspected nervous system disorder	<50	64	ChiSq	0.00140382	0.0409847	2.92577
G54.9 Nerve root and plexus disorder, unspecified	<50	<50	ChiSq	0.0014207	0.0413308	3.97049
I38 Endocarditis, valve unspecified	<50	74	ChiSq	0.00154582	0.0448126	2.76065
Z86.5 Personal history of other mental and behavioural disorders	<50	323	ChiSq	0.00155873	0.0450281	1.79445
D07.3 Other and unspecified female genital organs	<50	<50	Fisher	0.00157421	0.0451585	25.5135
Q51.9 Congenital malformation of uterus and cervix, unspecified	<50	<50	Fisher	0.00157421	0.0451585	25.5135
I84.6 Residual haemorrhoidal skin tags	87	1036	ChiSq	0.00158176	0.0452175	1.43457
Z04.8 Examination and observation for other specified reasons	<50	169	ChiSq	0.00161802	0.046094	2.11674
D22.3 Melanocytic naevi of other and unspecified parts of face	51	543	ChiSq	0.00166517	0.0472736	1.60234
O41.8 Other specified disorders of amniotic fluid and membranes	<50	56	ChiSq	0.00171423	0.0484993	3.03947
M75.0 Adhesive capsulitis of shoulder	<50	478	ChiSq	0.00172442	0.0486203	1.64141

## Sheet: S3 Significant ICD10 Codes(ICD)
Supplementary Table 3. ICD10 codes significantly associated with ICD10-diagnosed endometriosis. FDR = false discovery rate. n=2085 cases, n=52,125 controls
ICD10 Code	Number of Surgically-Confirmed Endometriosis Cases with ICD10 Code	Number of Controls with ICD10 Code	Test_applicable	P.Value	FDR.pvalue.corrected	Odds Ratio
N73.6 Female pelvic peritoneal adhesions	504	548	ChiSq	0	0	30.0037
D25.9 Leiomyoma of uterus, unspecified	503	1935	ChiSq	0	0	8.24703
N83.2 Other and unspecified ovarian cysts	401	912	ChiSq	0	0	13.3717
N83.1 Corpus luteum cyst	108	147	ChiSq	4.00754e-223	7.11039e-220	19.3161
Z90.7 Acquired absence of genital organ(s)	233	865	ChiSq	6.66734e-200	9.46362e-197	7.45551
N97.9 Female infertility, unspecified	152	387	ChiSq	1.88096e-190	2.22486e-187	10.5126
N94.6 Dysmenorrhoea, unspecified	163	476	ChiSq	3.66379e-179	3.71456e-176	9.20215
N92.0 Excessive and frequent menstruation with regular cycle	453	3135	ChiSq	1.29972e-175	1.15301e-172	4.33758
N70.1 Chronic salpingitis and oophoritis	75	92	ChiSq	1.03104e-165	8.13032e-163	21.1036
R10.2 Pelvic and perineal pain	119	325	ChiSq	2.19962e-139	1.56107e-136	9.64739
N94.8 Other specified conditions associated with female genital organs and menstrual cycle	84	176	ChiSq	8.64307e-125	5.57635e-122	12.3907
N83.0 Follicular cyst of ovary	73	143	ChiSq	1.2068e-114	7.1372e-112	13.189
D25.1 Intramural leiomyoma of uterus	81	203	ChiSq	9.01594e-103	4.92201e-100	10.3381
Z87.4 Personal history of diseases of the genito-urinary system	173	978	ChiSq	7.95819e-88	4.03424e-85	4.73194
N94.1 Dyspareunia	87	285	ChiSq	6.01961e-85	2.84808e-82	7.92034
R10.3 Pain localised to other parts of lower abdomen	207	1369	ChiSq	8.87142e-84	3.93503e-81	4.08657
D25.2 Subserosal leiomyoma of uterus	70	190	ChiSq	1.90905e-82	7.96974e-80	9.49576
R10.4 Other and unspecified abdominal pain	322	2827	ChiSq	1.34883e-81	5.31814e-79	3.18498
K66.0 Peritoneal adhesions	105	432	ChiSq	9.67561e-80	3.61409e-77	6.34559
D27 Benign neoplasm of ovary	75	302	ChiSq	1.70299e-58	6.04307e-56	6.40296
N85.2 Hypertrophy of uterus	78	329	ChiSq	1.25133e-57	4.22889e-55	6.11854
Y83.6 Removal of other organ (partial) (total)	108	597	ChiSq	1.4942e-56	4.82015e-54	4.71505
N72 Inflammatory disease of cervix uteri	67	260	ChiSq	1.51504e-54	4.67487e-52	6.623
N84.0 Polyp of corpus uteri	195	1708	ChiSq	4.73859e-49	1.40124e-46	3.04552
T81.0 Haemorrhage and haematoma complicating a procedure, not elsewhere classified	99	613	ChiSq	3.11274e-44	8.83646e-42	4.18894
N71.9 Inflammatory disease of uterus, unspecified	<50	<50	ChiSq	4.07227e-42	1.11157e-39	16.8337
T81.2 Accidental puncture and laceration during a procedure, not elsewhere classified	<50	176	ChiSq	9.32248e-42	2.45043e-39	6.95528
N83.8 Other noninflammatory disorders of ovary, Fallopian tube and broad ligament	<50	149	ChiSq	1.07116e-41	2.71502e-39	7.52015
R19.0 Intra-abdominal and pelvic swelling, mass and lump	<50	164	ChiSq	2.88668e-41	7.06441e-39	7.14783
N85.8 Other specified noninflammatory disorders of uterus	77	440	ChiSq	1.07506e-38	2.54324e-36	4.50442
Q50.4 Embryonic cyst of Fallopian tube	<50	<50	ChiSq	2.65094e-38	6.06894e-36	13.1837
K59.0 Constipation	150	1468	ChiSq	2.24682e-30	4.98303e-28	2.675
M88.90 Paget's disease of bone, unspecified (Multiple sites)	<50	<50	ChiSq	6.28417e-30	1.35148e-27	12.9467
N92.1 Excessive and frequent menstruation with irregular cycle	109	938	ChiSq	1.70597e-28	3.56095e-26	3.01021
J45.9 Asthma, unspecified	279	3631	ChiSq	1.95162e-28	3.95734e-26	2.06323
D25.0 Submucous leiomyoma of uterus	57	331	ChiSq	3.22162e-28	6.35107e-26	4.39803
N99.4 Postprocedural pelvic peritoneal adhesions	<50	<50	ChiSq	4.0874e-28	7.84007e-26	11.975
Z53.8 Procedure not carried out for other reasons	154	1614	ChiSq	5.89453e-27	1.10088e-24	2.49586
N85.4 Malposition of uterus	<50	205	ChiSq	2.62129e-26	4.77007e-24	5.20669
K58.9 Irritable bowel syndrome without diarrhoea	105	960	ChiSq	1.52841e-24	2.71177e-22	2.82635
Z85.4 Personal history of malignant neoplasm of genital organs	<50	250	ChiSq	7.89362e-24	1.36637e-21	4.57721
N88.8 Other specified noninflammatory disorders of cervix uteri	<50	188	ChiSq	1.76616e-23	2.98439e-21	5.12843
N97.8 Female infertility of other origin	<50	<50	ChiSq	3.80948e-22	6.28742e-20	33.4579
N70.9 Salpingitis and oophoritis, unspecified	<50	<50	ChiSq	1.53074e-21	2.46901e-19	9.95675
Z88.1 Personal history of allergy to other antibiotic agents	75	617	ChiSq	1.62583e-21	2.56411e-19	3.11498
Z88.8 Personal history of allergy to other drugs, medicaments and biological substances	87	783	ChiSq	4.24233e-21	6.54517e-19	2.85519
C56 Malignant neoplasm of ovary	<50	169	ChiSq	5.74968e-21	8.68201e-19	5.09639
N93.9 Abnormal uterine and vaginal bleeding, unspecified	61	455	ChiSq	8.68424e-21	1.284e-18	3.42252
Y83.8 Other surgical procedures	74	620	ChiSq	1.41702e-20	2.05237e-18	3.05687
D26.1 Corpus uteri	<50	<50	ChiSq	5.06491e-20	7.18913e-18	12.5722
K62.5 Haemorrhage of anus and rectum	132	1478	ChiSq	5.49542e-20	7.64725e-18	2.31607
Y60.0 During surgical operation	<50	60	ChiSq	1.39982e-19	1.91048e-17	7.98028
E28.2 Polycystic ovarian syndrome	<50	104	ChiSq	3.36537e-19	4.50642e-17	6.07041
Z97.5 Presence of (intra-uterine) contraceptive device	<50	164	ChiSq	4.82853e-19	6.34595e-17	4.9385
Z31.4 Procreative investigation and testing	<50	<50	ChiSq	6.95814e-19	8.97853e-17	14.5451
F32.9 Depressive episode, unspecified	175	2235	ChiSq	7.67139e-19	9.72212e-17	2.04522
Z88.0 Personal history of allergy to penicillin	188	2479	ChiSq	1.79539e-18	2.23542e-16	1.98472
Z86.0 Personal history of other neoplasms	70	608	ChiSq	2.62584e-18	3.21303e-16	2.94354
R10.1 Pain localised to upper abdomen	114	1277	ChiSq	2.3524e-17	2.82965e-15	2.30304
N85.0 Endometrial glandular hyperplasia	<50	209	ChiSq	5.30682e-17	6.27708e-15	4.24101
N39.0 Urinary tract infection, site not specified	122	1418	ChiSq	5.71576e-17	6.64996e-15	2.22245
N94.5 Secondary dysmenorrhoea	<50	<50	ChiSq	1.16955e-16	1.33876e-14	25.0808
N88.2 Stricture and stenosis of cervix uteri	<50	164	ChiSq	1.68561e-16	1.89885e-14	4.62533
K21.9 Gastro-oesophageal reflux disease without oesophagitis	145	1821	ChiSq	1.88536e-16	2.09069e-14	2.06471
T81.8 Other complications of procedures, not elsewhere classified	<50	242	ChiSq	8.75978e-16	9.56433e-14	3.8733
E66.9 Obesity, unspecified	129	1594	ChiSq	2.32187e-15	2.49671e-13	2.09069
N32.8 Other specified disorders of bladder	54	452	ChiSq	2.66663e-15	2.82464e-13	3.03955
C54.1 Endometrium	<50	138	ChiSq	5.95555e-15	6.21567e-13	4.75699
R19.4 Change in bowel habit	130	1631	ChiSq	7.16327e-15	7.36779e-13	2.05865
Z91.0 Personal history of allergy, other than to drugs and biological substances	70	680	ChiSq	7.65306e-15	7.75911e-13	2.62819
R07.4 Chest pain, unspecified	154	2059	ChiSq	1.17892e-14	1.17842e-12	1.93921
R69 Unknown and unspecified causes of morbidity	150	2008	ChiSq	3.03971e-14	2.99623e-12	1.93478
R39.8 Other and unspecified symptoms and signs involving the urinary system	<50	219	ChiSq	6.96527e-14	6.77158e-12	3.81162
N73.9 Female pelvic inflammatory disease, unspecified	<50	92	ChiSq	7.86725e-14	7.54511e-12	5.47773
N94.4 Primary dysmenorrhoea	<50	<50	ChiSq	8.08534e-14	7.65089e-12	12.5499
R35 Polyuria	<50	341	ChiSq	1.52594e-13	1.42494e-11	3.19782
Z30.1 Insertion of (intra-uterine) contraceptive device	<50	406	ChiSq	1.81555e-13	1.67337e-11	3.00175
T81.4 Infection following a procedure, not elsewhere classified	56	514	ChiSq	1.95346e-13	1.7774e-11	2.77131
K52.9 Non-infective gastro-enteritis and colitis, unspecified	139	1866	ChiSq	3.7518e-13	3.37045e-11	1.92386
I10 Essential (primary) hypertension	315	5311	ChiSq	6.71512e-13	5.95715e-11	1.56869
R11 Nausea and vomiting	127	1672	ChiSq	8.97061e-13	7.8598e-11	1.95723
D64.9 Anaemia, unspecified	120	1571	ChiSq	2.6177e-12	2.26559e-10	1.96516
F41.9 Anxiety disorder, unspecified	76	849	ChiSq	5.78535e-12	4.94682e-10	2.28476
Z90.4 Acquired absence of other parts of digestive tract	68	725	ChiSq	5.8666e-12	4.95658e-10	2.39017
M13.99 Arthritis, unspecified (Site unspecified)	<50	318	ChiSq	7.95386e-12	6.64101e-10	3.10542
Z80.4 Family history of malignant neoplasm of genital organs	<50	198	ChiSq	8.06399e-12	6.65466e-10	3.69916
R33 Retention of urine	<50	332	ChiSq	9.39637e-12	7.66506e-10	3.0514
N86 Erosion and ectropion of cervix uteri	<50	333	ChiSq	1.07573e-11	8.67549e-10	3.04218
N13.3 Other and unspecified hydronephrosis	<50	116	ChiSq	1.24338e-11	9.91493e-10	4.56174
R93.5 Abnormal findings on diagnostic imaging of other abdominal regions, including retroperitoneum	<50	<50	ChiSq	2.32459e-11	1.83307e-09	6.66799
E03.9 Hypothyroidism, unspecified	153	2225	ChiSq	2.80548e-11	2.18797e-09	1.77605
T81.3 Disruption of operation wound, not elsewhere classified	<50	140	ChiSq	3.57552e-11	2.7582e-09	4.1418
N97.1 Female infertility of tubal origin	<50	51	ChiSq	6.62743e-11	5.05752e-09	6.40626
M79.09 Rheumatism, unspecified (Site unspecified)	<50	85	ChiSq	9.07155e-11	6.84902e-09	5.03288
R07.3 Other chest pain	84	1022	ChiSq	9.72919e-11	7.26821e-09	2.09907
N87.9 Dysplasia of cervix uteri, unspecified	<50	124	ChiSq	1.09683e-10	8.10851e-09	4.26677
N92.3 Ovulation bleeding	<50	338	ChiSq	1.11854e-10	8.18383e-09	2.92054
N93.8 Other specified abnormal uterine and vaginal bleeding	<50	452	ChiSq	1.69999e-10	1.23111e-08	2.63645
M13.9 Arthritis, unspecified	51	513	ChiSq	2.28592e-10	1.6387e-08	2.52262
N92.6 Irregular menstruation, unspecified	<50	486	ChiSq	2.81296e-10	1.99636e-08	2.55717
N83.9 Noninflammatory disorder of ovary, Fallopian tube and broad ligament, unspecified	<50	<50	ChiSq	4.83369e-10	3.39651e-08	7.60745
Z88.6 Personal history of allergy to analgesic agent	60	659	ChiSq	5.06086e-10	3.52127e-08	2.31399
K57.3 Diverticular disease of large intestine without perforation or abscess	137	2015	ChiSq	7.93998e-10	5.47088e-08	1.74896
N95.0 Postmenopausal bleeding	100	1340	ChiSq	8.94686e-10	6.10537e-08	1.90928
Z03.8 Observation for other suspected diseases and conditions	60	669	ChiSq	1.05793e-09	7.15057e-08	2.27896
Z86.4 Personal history of psychoactive substance abuse	158	2428	ChiSq	1.18979e-09	7.90135e-08	1.67825
K57.9 Diverticular disease of intestine, part unspecified, without perforation or abscess	<50	502	ChiSq	1.19896e-09	7.90135e-08	2.4749
N39.3 Stress incontinence	89	1153	ChiSq	1.2024e-09	7.90135e-08	1.97121
R31 Unspecified haematuria	89	1168	ChiSq	2.5413e-09	1.65464e-07	1.94532
Z53.0 Procedure not carried out because of contraindication	65	763	ChiSq	2.73859e-09	1.76689e-07	2.1661
D26.9 Uterus, unspecified	<50	<50	ChiSq	3.20163e-09	2.04702e-07	10.3254
Z86.7 Personal history of diseases of the circulatory system	95	1289	ChiSq	5.10969e-09	3.23781e-07	1.88273
R55 Syncope and collapse	65	773	ChiSq	5.16138e-09	3.24162e-07	2.13767
Z46.6 Fitting and adjustment of urinary device	<50	201	ChiSq	6.63849e-09	4.13275e-07	3.26204
K44.9 Diaphragmatic hernia without obstruction or gangrene	168	2681	ChiSq	6.73593e-09	4.15694e-07	1.61623
M17.9 Gonarthrosis, unspecified	100	1390	ChiSq	8.23277e-09	5.03689e-07	1.83879
D39.1 Ovary	<50	<50	ChiSq	1.02926e-08	6.2433e-07	7.28519
R51 Headache	90	1220	ChiSq	1.27871e-08	7.69071e-07	1.88235
I84.9 Unspecified haemorrhoids without complication	94	1297	ChiSq	1.60497e-08	9.57183e-07	1.8502
Z35.0 Supervision of pregnancy with history of infertility	<50	103	ChiSq	1.62517e-08	9.61153e-07	4.15191
M19.9 Arthrosis, unspecified	58	681	ChiSq	2.14e-08	1.25517e-06	2.16153
M79.7 Fibromyalgia	<50	222	ChiSq	2.2756e-08	1.32376e-06	3.06731
A09.9 Gastroenteritis and colitis of unspecified origin	67	841	ChiSq	3.89857e-08	2.24945e-06	2.0246
R12 Heartburn	<50	266	ChiSq	4.01312e-08	2.29686e-06	2.84611
M79.0 Rheumatism, unspecified	<50	67	ChiSq	4.19563e-08	2.38211e-06	4.87491
Z72.0 Tobacco use	85	1165	ChiSq	5.96348e-08	3.35896e-06	1.85906
N89.8 Other specified noninflammatory disorders of vagina	<50	348	ChiSq	1.35321e-07	7.562e-06	2.54022
Z30.5 Surveillance of (intra-uterine) contraceptive device	<50	423	ChiSq	1.40348e-07	7.78166e-06	2.39075
M15.9 Polyarthrosis, unspecified	<50	334	ChiSq	1.42475e-07	7.83832e-06	2.57052
M47.9 Spondylosis, unspecified	<50	94	ChiSq	2.76031e-07	1.50692e-05	4.01102
M54.59 Low back pain (Site unspecified)	<50	275	ChiSq	4.98606e-07	2.70123e-05	2.65944
I20.9 Angina pectoris, unspecified	50	601	ChiSq	5.28771e-07	2.84295e-05	2.1064
M54.56 Low back pain (Lumbar region)	<50	319	ChiSq	5.37968e-07	2.87065e-05	2.53134
Z87.1 Personal history of diseases of the digestive system	98	1465	ChiSq	6.04903e-07	3.20373e-05	1.70552
E78.0 Pure hypercholesterolaemia	112	1736	ChiSq	6.51696e-07	3.42599e-05	1.6477
K66.8 Other specified disorders of peritoneum	<50	<50	ChiSq	7.10307e-07	3.70665e-05	7.31286
K76.0 Fatty (change of) liver, not elsewhere classified	<50	196	ChiSq	7.18042e-07	3.71967e-05	2.95524
M51.1 Lumbar and other intervertebral disk disorders with radiculopathy	<50	461	ChiSq	7.75639e-07	3.98892e-05	2.24797
K43.9 Ventral hernia without obstruction or gangrene	<50	324	ChiSq	8.47994e-07	4.32965e-05	2.49204
G56.0 Carpal tunnel syndrome	90	1328	ChiSq	9.96739e-07	5.05276e-05	1.7256
N30.9 Cystitis, unspecified	<50	136	ChiSq	1.18602e-06	5.96962e-05	3.32893
D28.2 Uterine tubes and ligaments	<50	<50	ChiSq	1.22548e-06	6.1248e-05	10.4393
B34.9 Viral infection, unspecified	<50	270	ChiSq	1.26889e-06	6.2974e-05	2.61427
N84.1 Polyp of cervix uteri	55	702	ChiSq	1.35526e-06	6.67936e-05	1.98466
Z92.6 Personal history of chemotherapy for neoplastic disease	<50	472	ChiSq	1.65919e-06	8.12089e-05	2.19511
K29.8 Duodenitis	<50	608	ChiSq	2.11955e-06	0.000103031	2.03923
H54.9 Unspecified visual impairment (binocular)	<50	<50	ChiSq	2.17597e-06	0.000105054	6.75007
Z72.1 Alcohol use	60	802	ChiSq	2.55381e-06	0.000122462	1.89611
K29.7 Gastritis, unspecified	108	1704	ChiSq	2.63087e-06	0.000125311	1.61644
S90.9 Superficial injury of ankle and foot, unspecified	<50	<50	ChiSq	3.0462e-06	0.000144126	9.63609
R50.9 Fever, unspecified	<50	470	ChiSq	4.21843e-06	0.000198266	2.14972
I47.1 Supraventricular tachycardia	<50	255	ChiSq	4.88888e-06	0.000228266	2.56858
J32.9 Chronic sinusitis, unspecified	<50	188	ChiSq	7.08978e-06	0.000328864	2.81079
Z96.0 Presence of urogenital implants	<50	99	ChiSq	7.37717e-06	0.000339973	3.55249
N12 Tubulo-interstitial nephritis, not specified as acute or chronic	<50	189	ChiSq	7.95159e-06	0.00036408	2.79587
Z40.0 Prophylactic surgery for risk-factors related to malignant neoplasms	<50	232	ChiSq	8.66675e-06	0.000394281	2.60468
K80.1 Calculus of gallbladder with other cholecystitis	60	830	ChiSq	8.94813e-06	0.00040449	1.83115
O70.0 First degree perineal laceration during delivery	<50	1419	ChiSq	9.1597e-06	0.000411337	0.398581
I44.0 Atrioventricular block, first degree	<50	<50	ChiSq	9.21552e-06	0.000411337	6.05144
K92.2 Gastro-intestinal haemorrhage, unspecified	55	744	ChiSq	1.05668e-05	0.000468702	1.8711
G43.9 Migraine, unspecified	<50	622	ChiSq	1.11899e-05	0.000493261	1.95116
Z51.2 Other chemotherapy	86	1330	ChiSq	1.38456e-05	0.000606555	1.64307
Z92.2 Personal history of long-term (current) use of other medicaments	67	973	ChiSq	1.59904e-05	0.000696219	1.74543
M51.3 Other specified intervertebral disk degeneration	<50	363	ChiSq	1.84904e-05	0.00080016	2.22262
Z82.4 Family history of ischaemic heart disease and other diseases of the circulatory system	71	1054	ChiSq	1.98834e-05	0.000855228	1.70818
K60.2 Anal fissure, unspecified	<50	212	ChiSq	2.0591e-05	0.000880329	2.61134
G55.1 Nerve root and plexus compressions in intervertebral disk disorders	<50	480	ChiSq	2.11971e-05	0.000900814	2.05091
K81.1 Chronic cholecystitis	<50	157	ChiSq	2.23469e-05	0.000942753	2.88249
Z30.2 Sterilisation	82	1268	ChiSq	2.24497e-05	0.000942753	1.64197
N93.0 Postcoital and contact bleeding	<50	387	ChiSq	3.13082e-05	0.00130702	2.14998
N13.1 Hydronephrosis with ureteral stricture, not elsewhere classified	<50	<50	ChiSq	3.67017e-05	0.00152323	6.26515
Z37.0 Single live birth	213	6956	ChiSq	4.08175e-05	0.0016842	0.738847
M54.5 Low back pain	<50	509	ChiSq	4.11498e-05	0.00168809	1.9835
M23.36 Other meniscus derangements (Other and unspecified lateral meniscus)	<50	52	ChiSq	4.14066e-05	0.00168887	4.34135
Z01.6 Radiological examination, not elsewhere classified	<50	98	ChiSq	4.77119e-05	0.00193492	3.33086
E11.4 With neurological complications	<50	<50	ChiSq	5.08608e-05	0.0020509	7.36821
Z80.3 Family history of malignant neoplasm of breast	<50	346	ChiSq	5.18968e-05	0.00208086	2.18468
M25.56 Pain in joint (Lower leg)	<50	222	ChiSq	5.29364e-05	0.00211062	2.49323
R53 Malaise and fatigue	<50	364	ChiSq	5.82519e-05	0.00230957	2.14616
R20.2 Paraesthesia of skin	<50	269	ChiSq	6.02763e-05	0.00237656	2.33948
Z98.0 Intestinal bypass and anastomosis status	<50	239	ChiSq	6.31605e-05	0.00247459	2.42154
N92.5 Other specified irregular menstruation	<50	<50	ChiSq	6.34601e-05	0.00247459	5.16103
R19.8 Other specified symptoms and signs involving the digestive system and abdomen	<50	210	ChiSq	6.81877e-05	0.00264441	2.51526
E66.8 Other obesity	<50	336	ChiSq	7.83256e-05	0.00302107	2.17407
K22.8 Other specified diseases of oesophagus	<50	114	ChiSq	7.92084e-05	0.00303861	3.08417
M79.70 Fibromyalgia (Multiple sites)	<50	<50	ChiSq	8.82178e-05	0.00327899	6.95873
H54.0 Blindness, both eyes	<50	<50	ChiSq	8.82178e-05	0.00327899	6.95873
B95.5 Unspecified streptococcus as the cause of diseases classified to other chapters	<50	<50	ChiSq	8.82178e-05	0.00327899	6.95873
K63.2 Fistula of intestine	<50	<50	ChiSq	8.82178e-05	0.00327899	6.95873
K51.4 Pseudopolyposis of colon	<50	<50	ChiSq	8.82178e-05	0.00327899	6.95873
I42.0 Dilated cardiomyopathy	<50	<50	ChiSq	8.82466e-05	0.00327899	5.01347
K29 Gastritis and duodenitis	<50	215	ChiSq	0.000106601	0.00394034	2.45653
T82.8 Other complications of cardiac and vascular prosthetic devices, implants and grafts	<50	56	ChiSq	0.000107855	0.00396604	4.03094
R39.1 Other difficulties with micturition	<50	104	ChiSq	0.00011808	0.00429751	3.13833
R30.0 Dysuria	<50	104	ChiSq	0.00011808	0.00429751	3.13833
N13.5 Kinking and stricture of ureter without hydronephrosis	<50	<50	ChiSq	0.000120804	0.00437421	4.87412
Z31.2 In vitro fertilisation	<50	<50	ChiSq	0.000127689	0.00460003	5.5687
J31.0 Chronic rhinitis	<50	92	ChiSq	0.000129221	0.00463173	3.27396
K30 Dyspepsia	89	1470	ChiSq	0.000136898	0.00488224	1.53651
S66.1 Injury of flexor muscle and tendon of other finger at wrist and hand level	<50	<50	ChiSq	0.000146133	0.00515975	6.59236
K55.0 Acute vascular disorders of intestine	<50	<50	ChiSq	0.000146133	0.00515975	6.59236
Z13.9 Special screening examination, unspecified	<50	314	ChiSq	0.000156224	0.00548871	2.16476
Z53.9 Procedure not carried out, unspecified reason	<50	283	ChiSq	0.000169914	0.00594028	2.22315
K63.8 Other specified diseases of intestine	<50	221	ChiSq	0.000177105	0.00616135	2.38956
Z85.8 Personal history of malignant neoplasms of other organs and systems	<50	539	ChiSq	0.000181334	0.00627768	1.87202
I86.2 Pelvic varices	<50	<50	Fisher	0.000220722	0.00760217	75.1066
K62.8 Other specified diseases of anus and rectum	<50	336	ChiSq	0.000222589	0.00760217	2.09808
N81.8 Other female genital prolapse	<50	71	ChiSq	0.000222806	0.00760217	3.53328
B96.8 Other specified bacterial agents as the cause of diseases classified to other chapters	<50	456	ChiSq	0.000232126	0.0078823	1.93455
R63.4 Abnormal weight loss	<50	618	ChiSq	0.000244354	0.00825799	1.79675
M51.2 Other specified intervertebral disk displacement	<50	407	ChiSq	0.000270466	0.00909714	1.98065
A04.5 Campylobacter enteritis	<50	<50	ChiSq	0.000284949	0.00953908	4.49893
M19.99 Arthrosis, unspecified (Site unspecified)	<50	391	ChiSq	0.000287688	0.00957294	1.99692
I84.2 Internal haemorrhoids without complication	<50	478	ChiSq	0.000288659	0.00957294	1.89836
O41.8 Other specified disorders of amniotic fluid and membranes	<50	61	ChiSq	0.000303935	0.0100327	3.70018
M25.77 Osteophyte (Ankle and foot)	<50	98	ChiSq	0.000308863	0.0101482	3.07316
K80.2 Calculus of gallbladder without cholecystitis	78	1281	ChiSq	0.000312833	0.0102312	1.54254
N94.3 Premenstrual tension syndrome	<50	50	ChiSq	0.000318557	0.0103706	4.01156
F17.1 Harmful use	91	1546	ChiSq	0.000325651	0.0105532	1.49306
Z88.5 Personal history of allergy to narcotic agent	<50	229	ChiSq	0.000333248	0.0107503	2.30573
J34.2 Deviated nasal septum	<50	360	ChiSq	0.000340585	0.0109373	2.02819
M79.1 Myalgia	<50	<50	ChiSq	0.00035675	0.0113739	5.96429
Z86.6 Personal history of diseases of the nervous system and sense organs	<50	609	ChiSq	0.000357388	0.0113739	1.7813
B96.2 Escherichia coli [E. coli] as the cause of diseases classified to other chapters	<50	328	ChiSq	0.000375054	0.0118829	2.07181
N90.8 Other specified noninflammatory disorders of vulva and perineum	<50	155	ChiSq	0.000379554	0.011972	2.59287
M25.5 Pain in joint	<50	170	ChiSq	0.0003919	0.0123067	2.51233
D50.9 Iron deficiency anaemia, unspecified	58	895	ChiSq	0.000396055	0.0123824	1.63786
R00.0 Tachycardia, unspecified	<50	264	ChiSq	0.00041962	0.0130537	2.19117
R00.2 Palpitations	<50	540	ChiSq	0.000421207	0.0130537	1.82091
B37.3 Candidiasis of vulva and vagina	<50	75	ChiSq	0.000436401	0.0134658	3.34458
Z73.3 Stress, not elsewhere classified	<50	63	ChiSq	0.000440917	0.0134879	3.58258
M53.3 Sacrococcygeal disorders, not elsewhere classified	<50	63	ChiSq	0.000440917	0.0134879	3.58258
O03.9 Complete or unspecified, without complication	<50	331	ChiSq	0.000447451	0.013629	2.05291
J34.3 Hypertrophy of nasal turbinates	<50	172	ChiSq	0.000469485	0.014239	2.48302
M79.00 Rheumatism, unspecified (Multiple sites)	<50	<50	ChiSq	0.00048948	0.0147196	4.84979
M54.1 Radiculopathy	<50	<50	ChiSq	0.00048948	0.0147196	4.84979
K31.7 Polyp of stomach and duodenum	<50	544	ChiSq	0.000499307	0.0148829	1.80738
N81.2 Incomplete uterovaginal prolapse	<50	636	ChiSq	0.000499708	0.0148829	1.74529
M54.9 Dorsalgia, unspecified	<50	367	ChiSq	0.000501199	0.0148829	1.98924
Z93.2 Ileostomy status	<50	102	ChiSq	0.000522366	0.0154468	2.95241
I89.0 Lymphoedema, not elsewhere classified	<50	64	ChiSq	0.000526786	0.0155129	3.52653
N85.1 Endometrial adenomatous hyperplasia	<50	<50	ChiSq	0.000530301	0.0155519	5.69307
Q62.5 Duplication of ureter	<50	<50	Fisher	0.00053594	0.0156525	37.5526
K22.1 Ulcer of oesophagus	<50	268	ChiSq	0.000547836	0.0159344	2.1583
Z01.4 Gynaecological examination (general)(routine)	<50	53	ChiSq	0.000596237	0.0172714	3.78427
L72.0 Epidermal cyst	<50	254	ChiSq	0.000636356	0.0183586	2.17778
R13 Dysphagia	51	778	ChiSq	0.000704022	0.0202285	1.65484
J22 Unspecified acute lower respiratory infection	50	760	ChiSq	0.000731902	0.0209448	1.66058
K25.9 Unspecified as acute or chronic, without haemorrhage or perforation	<50	358	ChiSq	0.000776272	0.0221253	1.96831
R23.3 Spontaneous ecchymoses	<50	<50	Fisher	0.000842636	0.0238255	12.5221
D37.1 Stomach	<50	<50	Fisher	0.000842636	0.0238255	12.5221
Z88.2 Personal history of allergy to sulphonamides	<50	149	ChiSq	0.000863655	0.0243229	2.52777
T40.2 Other opioids	<50	94	ChiSq	0.00102999	0.0287504	2.93574
N92.4 Excessive bleeding in the premenopausal period	<50	94	ChiSq	0.00102999	0.0287504	2.93574
M54.3 Sciatica	<50	151	ChiSq	0.00103667	0.0287504	2.49419
Q50.5 Embryonic cyst of broad ligament	<50	<50	Fisher	0.00104112	0.0287504	25.0346
M23.99 Internal derangement of knee, unspecified (Unspecified ligament or Unspecified meniscus)	<50	<50	Fisher	0.00104112	0.0287504	25.0346
W22.0 Home	<50	<50	ChiSq	0.00112063	0.0308259	4.42161
R87.9 Unspecified abnormal finding	<50	<50	Fisher	0.00118016	0.0323382	11.1305
O34.1 Maternal care for tumour of corpus uteri	<50	57	ChiSq	0.00125166	0.0341656	3.51843
K76.8 Other specified diseases of liver	<50	96	ChiSq	0.00131476	0.0357505	2.87447
M79.79 Fibromyalgia (Site unspecified)	<50	110	ChiSq	0.00133393	0.0361333	2.73727
R63.0 Anorexia	<50	83	ChiSq	0.0013908	0.0375303	3.02174
Z88.4 Personal history of allergy to anaesthetic agent	<50	<50	ChiSq	0.001431	0.0383144	3.81379
T85.6 Mechanical complication of other specified internal prosthetic devices, implants and grafts	<50	<50	ChiSq	0.00143682	0.0383144	4.2952
R32 Unspecified urinary incontinence	<50	318	ChiSq	0.00144757	0.0383144	1.97712
N98.3 Complications of attempted introduction of embryo in embryo transfer	<50	<50	Fisher	0.00147861	0.0383144	#DIV/0!
Z03.0 Observation for suspected tuberculosis	<50	<50	Fisher	0.00147861	0.0383144	#DIV/0!
S85.1 Injury of (anterior)(posterior) tibial artery	<50	<50	Fisher	0.00147861	0.0383144	#DIV/0!
D07.3 Other and unspecified female genital organs	<50	<50	Fisher	0.00147861	0.0383144	#DIV/0!
Y52.0 Cardiac-stimulant glycosides and drugs of similar action	<50	<50	Fisher	0.00147861	0.0383144	#DIV/0!
C79.3 Secondary malignant neoplasm of brain and cerebral meninges	<50	97	ChiSq	0.00147991	0.0383144	2.84478
K56.6 Other and unspecified intestinal obstruction	<50	186	ChiSq	0.00148103	0.0383144	2.29551
Z87.7 Personal history of congenital malformations, deformations and chromosomal abnormalities	<50	58	ChiSq	0.00148451	0.0383144	3.45771
M45.X9 Ankylosing spondylitis (Site unspecified)	<50	<50	ChiSq	0.00148464	0.0383144	5.00962
R42 Dizziness and giddiness	<50	535	ChiSq	0.00152755	0.0392791	1.74214
Z09.0 Follow-up examination after surgery for other conditions	<50	462	ChiSq	0.00157374	0.0403208	1.79835
Z86.5 Personal history of other mental and behavioural disorders	<50	204	ChiSq	0.00172434	0.0440204	2.21638
D12.5 Sigmoid colon	<50	357	ChiSq	0.00178424	0.0453863	1.90244
R01.1 Cardiac murmur, unspecified	<50	173	ChiSq	0.00181661	0.0460446	2.32229
K35.9 Acute appendicitis, unspecified	<50	174	ChiSq	0.00196177	0.049547	2.30889

## Sheet: S4 GWAS loci
Supplementary Table 4. Significant GWAS Loci
SNP	Chr	BP	effect_allele	Beta	SE	P-value	Locus_start	Locus_end	Lead_SNPs
1:22462111:A:G	1	22462111	A	0.162	0.017	2.5e-22	22347396	22492887	1:22462111
1:169519049:C:T	1	169519049	T	-0.269	0.045	2.47e-09	169090748	169519049	1:169519049
2:11728381:C:T	2	11728381	T	0.103	0.012	1.37e-16	11629589	11750101	2:11658972;2:11728381
2:67856490:A:C	2	67856490	A	0.097	0.013	3.19e-13	67776687	67869772	2:67856490
2:113534024:C:T	2	113534024	T	0.108	0.019	1.8e-08	113529183	113585050	2:113534024
2:208704347:C:T	2	208704347	T	-0.074	0.013	3.12e-08	208704303	208704347	2:208704347
4:56010165:A:G	4	56010165	A	0.126	0.014	3.21e-20	55988082	56029580	4:56010165;4:56028870
6:19773930:A:G	6	19773930	A	0.128	0.017	8.51e-14	19702884	19824025	6:19773930
6:151816011:C:T	6	151816011	T	-0.147	0.015	2.98e-22	151557935	152084862	6:151557935;6:151816011;6:151876268;6:152014260;6:152037557
6:152562271:C:G	6	152562271	C	-0.182	0.016	1.66e-30	152423128	153069721	6:152472631;6:152553718;6:152562271;6:152664696;6:152872399
7:25901639:A:G	7	25901639	A	0.092	0.014	5.15e-11	25850464	25901639	7:25901639
9:22162794:A:C	9	22162794	A	-0.114	0.013	1.83e-19	22072264	22204668	9:22124477;9:22158307;9:22162794
9:136155000:C:T	9	136155000	T	0.093	0.016	2.65e-09	136138765	136155000	9:136155000
11:30226356:C:T	11	30226356	T	0.191	0.018	2.72e-27	30125619	30395871	11:30226356
12:15374630:C:T	12	15374630	T	-0.082	0.013	5.88e-10	15358593	15561799	12:15374630
12:95711876:A:C	12	95711876	A	-0.11	0.014	3.45e-15	95403979	95717497	12:95711876
12:115206320:A:G	12	115206320	A	0.081	0.013	1.82e-10	115206320	115206320	12:115206320
14:93100024:C:T	14	93100024	T	-0.093	0.017	3.59e-08	93069980	93118229	14:93100024
15:40350131:C:T	15	40350131	T	-0.086	0.012	4.33e-12	40333355	40379260	15:40350131
17:46214168:C:T	17	46214168	T	0.085	0.013	2.23e-11	46145200	46346996	17:46214168
19:8785744:A:G	19	8785744	A	0.088	0.016	2.77e-08	8782425	8814367	19:8785744

## Sheet: S5 Genetic Correlation
Supplementary Table 5. Genetic Correlation with endometriosis. rg = genetic correlation, se = standard error, h2 = heritability of trait 2, int = intercept, gcov = genetic covariance
Trait 1	Trait 2	rg	se	z	p	h2_obs	h2_obs_se	h2_int	h2_int_se	gcov_int	gcov_int_se	FDR.pvalue.corrected	Significant_FDR
Endometriosis	Uterine Fibroids	0.4329	0.0627	6.8999	5.2051e-12	0.0256	0.003	0.9617	0.0086	0.0485	0.0063	3.85177e-10	Significant
Endometriosis	Depression	0.2294	0.03989	5.752	8.844e-09	0.060842	0.0026387	0.9956	0.0114	0.015225	0.0059	2.32715e-07	Significant
Endometriosis	GORD	0.2708	0.0472	5.7406	9.4344e-09	0.0578	0.0023	1.0464	0.0095	0.005	0.0064	2.32715e-07	Significant
Endometriosis	Heavy Menstrual Bleeding	0.4705	0.08845	5.319	1.045e-07	0.014832	0.0024916	1.0041	0.0071	0.0052282	0.0056	1.93325e-06	Significant
Endometriosis	Irritable Bowel Syndrome	0.2888	0.0567	5.094	3.503e-07	0.024371	0.0013869	0.9989	0.0075	0.0026634	0.0065	4.75203e-06	Significant
Endometriosis	Neck & Shoulder Pain	0.2998	0.05906	5.076	3.853e-07	0.049109	0.0034228	1.0267	0.0074	-0.00057971	0.0057	4.75203e-06	Significant
Endometriosis	Diverticular disease	0.2336	0.04665	5.007	5.525e-07	0.034718	0.0022054	1.0219	0.0102	-0.017095	0.006	5.84071e-06	Significant
Endometriosis	Haemorrhoids	0.2124	0.04304	4.935	8.025e-07	0.028969	0.0014516	1.0528	0.013	-0.005021	0.0073	7.42313e-06	Significant
Endometriosis	Penicillin Allergy	0.3567	0.07276	4.902	9.488e-07	0.010281	0.0011028	0.9952	0.0076	-0.0028528	0.0059	7.80124e-06	Significant
Endometriosis	Abdominal Pain	0.3073	0.06866	4.476	7.611e-06	0.015065	0.0014227	1.0056	0.0082	0.0066362	0.0062	5.63214e-05	Significant
Endometriosis	Headache	0.2	0.04966	4.027	5.646e-05	0.042489	0.0025659	1.0071	0.0109	0.0047594	0.0064	0.000379822	Significant
Endometriosis	Ovarian Cancer	0.3357	0.0908	3.6954	0.00021957	0.0515	0.0115	1.027	0.0087	0.0095	0.006	0.00135402	Significant
Endometriosis	Low Back Pain	0.3148	0.0857	3.674	0.0002392	0.031794	0.0053062	0.966	0.0074	-0.0041693	0.0056	0.0013616	Significant
Endometriosis	Hypertension	0.1153	0.03619	3.185	0.001448	0.32295	0.015331	1.1079	0.024	-0.0003288	0.0068	0.00765371	Significant
Endometriosis	Gastritis & Duodenitis	0.2425	0.07975	3.041	0.002355	0.0083481	0.0010943	1.0153	0.007	0.0013481	0.0054	0.011618	Significant
Endometriosis	Anaemia	0.3215	0.1072	2.998	0.002716	0.0038434	0.0010759	0.9962	0.0065	-0.0094195	0.005	0.0125615	Significant
Endometriosis	Precordial Pain	0.3609	0.1259	2.866	0.004162	0.0036937	0.0010421	0.994	0.0068	-0.0044684	0.0055	0.0181169	Significant
Endometriosis	Chronic Widespread Musculoskeletal Pain	0.182	0.06399	2.845	0.004446	0.034107	0.0030354	0.9993	0.0092	0.0046277	0.006	0.018278	Significant
Endometriosis	Urinary incontinence	0.1839	0.06828	2.693	0.007078	0.009477	0.0012616	1	0.0072	0.003427	0.0055	0.0275669	Significant
Endometriosis	Migraine	0.1434	0.0547	2.6244	0.0087	0.0177	0.0015	1.0052	0.0086	0.0011	0.0055	0.03219	Significant
Endometriosis	Irregular menstrual bleeding	0.4182	0.1609	2.6	0.009327	0.0043653	0.0017681	0.9912	0.0071	-0.0044911	0.0048	0.0328666	Significant
Endometriosis	Pain in joint	0.2587	0.1049	2.466	0.01367	0.0042876	0.0010988	1.0008	0.0074	0.0022283	0.0053	0.0459809	Significant
Endometriosis	Smoking	-0.08413	0.03682	-2.285	0.02232	0.073611	0.0028775	1.0194	0.0106	0.01076	0.0067	0.0718122	Insignificant
Endometriosis	Noninfectious Gastroenteritis	0.2061	0.09606	2.145	0.03193	0.0058268	0.0010567	0.9984	0.0067	0.00072911	0.0053	0.0984508	Insignificant
Endometriosis	Glaucoma	0.1545	0.07274	2.124	0.03371	0.01008	0.0012903	1.0347	0.0075	-0.0047855	0.0049	0.0997816	Insignificant
Endometriosis	Constipation	0.4459	0.2146	2.078	0.0377	0.001654	0.0011254	1.0071	0.0074	0.002371	0.0052	0.1073	Insignificant
Endometriosis	Dysphagia	0.375	0.1832	2.047	0.04062	0.0019039	0.0011344	1.0039	0.0064	-0.0049322	0.005	0.111329	Insignificant
Endometriosis	Anorexia	-0.1028	0.0527	-1.951	0.05111	0.18008	0.012601	1.0258	0.0118	-0.0030014	0.0075	0.135076	Insignificant
Endometriosis	Asthma	0.07964	0.04185	1.903	0.05703	0.047507	0.0049359	0.9567	0.0171	0.0050426	0.0057	0.145525	Insignificant
Endometriosis	Shoulder Impingement Syndrome	0.1511	0.08061	1.874	0.06089	0.0058933	0.0024738	1.0292	0.0065	-0.0023259	0.0037	0.150195	Insignificant
Endometriosis	Melanoma (Female)	0.1343	0.0761	1.7646	0.077623	0.1329	0.0321	1.0146	0.0115	0.0168	0.0057	0.185294	Insignificant
Endometriosis	Chronic Sinusitis	0.3394	0.1952	1.738	0.08213	0.0016208	0.0010301	0.9986	0.0065	-0.0058827	0.0054	0.189926	Insignificant
Endometriosis	Gastric ulcer	0.234	0.1361	1.719	0.08562	0.0022847	0.00097749	1.001	0.0063	-0.00095662	0.0045	0.191996	Insignificant
Endometriosis	Polyuria	0.1978	0.1213	1.631	0.1028	0.0044721	0.0011602	0.9869	0.0075	-0.0022887	0.0053	0.223741	Insignificant
Endometriosis	Chronic Kidney Disease	-0.09812	0.06415	-1.53	0.1261	0.014285	0.0019133	1.0696	0.0101	0.012294	0.0054	0.266611	Insignificant
Endometriosis	Urinary Tract Infection	0.1902	0.1265	1.504	0.1326	0.0033242	0.00094929	1.0048	0.0064	0.0059883	0.0057	0.272567	Insignificant
Endometriosis	Ischaemic Heart Disease	0.07315	0.04953	1.477	0.1397	1.1961e-09	8.9156e-11	1.0416	0.0099	0.011509	0.0058	0.2794	Insignificant
Endometriosis	Abdominal Hernia	0.1649	0.1154	1.429	0.1531	0.0040002	0.0011089	1.0098	0.0066	-0.0028613	0.0058	0.298142	Insignificant
Endometriosis	Cystitis	0.2461	0.1778	1.384	0.1664	0.0019882	0.0010192	0.9889	0.0071	-0.0048175	0.0049	0.315733	Insignificant
Endometriosis	Allergic rhinitis	-0.08085	0.06075	-1.331	0.1832	0.021426	0.0020176	1.0177	0.0101	0.0097021	0.0062	0.33892	Insignificant
Endometriosis	Carpal Tunnel Syndrome	0.07346	0.05717	1.285	0.1988	0.024241	0.0017402	1.014	0.0091	-0.0024459	0.0058	0.35881	Insignificant
Endometriosis	Urethral stricture	0.1843	0.1488	1.239	0.2155	0.0022376	0.00096013	0.9978	0.0065	-0.0016214	0.0053	0.37969	Insignificant
Endometriosis	Palpitations	0.3397	0.2925	1.162	0.2454	0.0008254	0.00088786	1.007	0.0058	0.0036634	0.0048	0.422316	Insignificant
Endometriosis	Intestinal Infection	0.2201	0.195	1.129	0.259	0.0012485	0.00098183	0.9964	0.0061	0.0078903	0.0048	0.435591	Insignificant
Endometriosis	Syncope	0.09473	0.08624	1.098	0.272	0.0062124	0.0011061	1.0051	0.0068	0.0070784	0.005	0.447289	Insignificant
Endometriosis	Ulcerative Colitis	0.01997	0.0192	1.04	0.2983	0.23533	0.02731	1.1019	0.016	-0.0047197	0.0031	0.4736	Insignificant
Endometriosis	Angina Pectoris	0.07763	0.07502	1.035	0.3008	0.0082545	0.0011505	1.0074	0.0074	0.0024849	0.0051	0.4736	Insignificant
Endometriosis	Rotator cuff injury	0.05394	0.05286	1.02	0.3075	0.00895	0.0013644	0.9945	0.0078	0.00076839	0.0045	0.474062	Insignificant
Endometriosis	Sciatica	0.12	0.1198	1.002	0.3163	0.0032977	0.00095126	0.9961	0.0066	0.0024916	0.0051	0.477678	Insignificant
Endometriosis	Rheumatoid Arthritis	0.1199	0.1224	0.9799	0.3272	0.0024592	0.0010764	1.0059	0.0069	0.005854	0.0049	0.484256	Insignificant
Endometriosis	Cholelithiasis	-0.08268	0.08914	-0.9275	0.3536	0.0084256	0.0012896	1.0056	0.0098	-0.0034189	0.0057	0.513067	Insignificant
Endometriosis	BMI (Female)	-0.03323	0.03737	-0.8893	0.3738	0.21711	0.0080539	0.9883	0.0196	0.0086595	0.0082	0.531946	Insignificant
Endometriosis	Vertigo	0.257	0.3028	0.8489	0.3959	0.00074352	0.00099971	1.0007	0.0067	-0.004247	0.0049	0.552766	Insignificant
Endometriosis	Dental Caries	0.03803	0.04608	0.8253	0.4092	0.049341	0.0019501	1.0021	0.0109	-0.0034757	0.0067	0.560756	Insignificant
Endometriosis	Uterine prolapse	0.06595	0.08398	0.7853	0.4323	0.014857	0.0023044	1.0088	0.008	0.00025512	0.0054	0.58164	Insignificant
Endometriosis	Anxiety	-0.1021	0.1435	-0.7115	0.4768	0.064413	0.029286	1.0007	0.0072	0.0087112	0.0057	0.630057	Insignificant
Endometriosis	Systemic Lupus Erythematosus	0.05041	0.07985	0.6313	0.5279	0.38453	0.062389	1.1074	0.0101	-0.00073526	0.0058	0.685344	Insignificant
Endometriosis	Breast Cancer	0.02403	0.04226	0.5687	0.5696	0.21298	0.02082	1.1124	0.0253	0.022016	0.006	0.723967	Insignificant
Endometriosis	Pacemaker	0.09941	0.1823	0.5452	0.5856	0.0013738	0.00094531	1.0033	0.0064	0.0022608	0.0053	0.723967	Insignificant
Endometriosis	Postmenopausal bleeding	-0.1624	0.299	-0.5432	0.587	0.0013367	0.0017683	1.0071	0.0061	0.0037038	0.0053	0.723967	Insignificant
Endometriosis	Heart valve problem	0.07139	0.143	0.4992	0.6177	0.0025919	0.00093727	0.9864	0.0064	0.0039356	0.0052	0.747752	Insignificant
Endometriosis	Malaise	0.0941	0.1979	0.4755	0.6344	0.0014529	0.0012545	0.9997	0.008	-5.9608e-05	0.0053	0.747752	Insignificant
Endometriosis	Hypothyroidism	0.02129	0.04506	0.4725	0.6366	0.050221	0.0055799	1.0278	0.0215	0.004667	0.0068	0.747752	Insignificant
Endometriosis	Alcohol Consumption	-0.0162	0.03852	-0.4205	0.6741	0.070642	0.0033295	1.0255	0.0102	-0.0099745	0.006	0.779428	Insignificant
Endometriosis	Endometrial Cancer	0.0421	0.1016	0.4142	0.6787	0.0294	0.0052	1.0561	0.0083	0.0364	0.0061	0.772674	Insignificant
Endometriosis	Crohn's Disease	0.006195	0.01767	0.3505	0.7259	0.4511	0.049135	1.0948	0.0174	-0.0033484	0.0034	0.796371	Insignificant
Endometriosis	Cholecystitis	0.04529	0.1317	0.3438	0.731	0.0029562	0.00095278	1.0051	0.0065	0.0023948	0.0046	0.796371	Insignificant
Endometriosis	WHRadjBMI (Female)	0.01306	0.03809	0.3427	0.7318	0.16609	0.014003	1.1393	0.0432	0.018581	0.0072	0.796371	Insignificant
Endometriosis	Appendicitis	-0.04154	0.1338	-0.3104	0.7562	0.0029578	0.001066	0.9997	0.0073	0.0035107	0.0055	0.809137	Insignificant
Endometriosis	Sebaceous cyst	0.03	0.1005	0.2984	0.7654	0.0055012	0.0016492	1.0079	0.0077	0.006201	0.0052	0.809137	Insignificant
Endometriosis	Ankolysing spondylitis	0.05389	0.3004	0.1794	0.8576	0.00081499	0.0014068	1.0078	0.0066	0.0022912	0.0051	0.893837	Insignificant
Endometriosis	PCOS	-0.02434	0.1844	-0.132	0.895	0.097713	0.031364	0.9796	0.0128	0.010977	0.0107	0.919861	Insignificant
Endometriosis	Non-Alcoholic Fatty Liver Disease	-0.006828	0.1343	-0.05085	0.9594	0.0015148	0.00059416	1.0072	0.0078	0.012621	0.0048	0.972542	Insignificant
Endometriosis	WHR (Female)	0.0003333	0.03754	0.008878	0.9929	0.16696	0.0099244	1.1001	0.0312	0.018726	0.0068	0.9929	Insignificant

## Sheet: S6 GWAS-PW PPA3
Supplementary Table 6. GWAS-PW results with PPA3>0.5, for endometriosis and the listed trait.
Trait	chunk	NSNP	chr	st	sp	max_abs_Z_endometriosis2017	max_abs_Z_Trait	logBF_1	logBF_2	logBF_3	logBF_4	pi_1	pi_2	pi_3	pi_4	PPA_1	PPA_2	PPA_3	PPA_4
Abdominal Pain	133	5012	2	44000495	45561585	3.62545	5.98454	-1.13892	8.00669	8.29675	6.86714	0.065116	0.0011252	0.00276235	0.00106809	0.00126871	0.20549	0.674238	0.0624126
Abdominal Pain	966	5014	12	13930857	16244714	6.18797	4.13981	11.2274	0.675899	15.9478	11.8955	0.065116	0.0011252	0.00276235	0.00106809	0.172639	7.8025e-08	0.821805	0.00552338
Depression	80	5011	1	197258968	199462370	4.488	5.67308	1.72298	6.76802	10.6546	8.48986	0.0528469	0.133573	0.00532192	0.00839168	0.000771525	0.302749	0.587981	0.106413
Depression	243	5007	3	28147211	29952212	4.65185	4.86047	1.21918	2.50738	7.26749	3.72206	0.0528469	0.133573	0.00532192	0.00839168	0.0168874	0.154783	0.720044	0.0327627
Depression	547	5005	6	65396448	66886297	4.40556	5.72	1.76237	6.32635	10.1177	8.08771	0.0528469	0.133573	0.00532192	0.00839168	0.00131044	0.317855	0.561204	0.116227
Depression	749	5019	8	129631343	131483356	4.32566	4.70455	1.64646	2.09342	6.42058	3.73796	0.0528469	0.133573	0.00532192	0.00839168	0.047441	0.187484	0.565688	0.060997
Depression	778	4986	9	30299126	31904876	4.3037	5.08696	0.50617	4.08314	8.41048	4.58331	0.0528469	0.133573	0.00532192	0.00839168	0.0026131	0.236217	0.712857	0.0244718
Diverticular disease	64	5017	1	167453250	169217778	5.60722	4.72672	5.50012	-0.939712	11.2296	4.33449	0.0523668	0.0235581	0.00690826	0.00746765	0.0239669	1.72152e-05	0.973249	0.0010654
Diverticular disease	65	5017	1	169217827	170933394	5.96674	4.95969	7.2198	-0.55263	13.0275	6.48806	0.0523668	0.0235581	0.00690826	0.00746765	0.0222255	4.21126e-06	0.975963	0.00152471
Diverticular disease	655	5012	7	134154612	135905483	4.77966	5.34807	0.658551	2.09147	5.65487	2.74765	0.0523668	0.0235581	0.00690826	0.00746765	0.0307354	0.0579471	0.599553	0.035404
Diverticular disease	728	5002	8	115506170	118071519	4.48485	5.48569	1.79317	3.1857	8.14723	4.97577	0.0523668	0.0235581	0.00690826	0.00746765	0.0117687	0.0213101	0.892434	0.0404618
GORD	69	4985	1	172947349	175382274	3.83871	4.95455	0.323994	5.18177	7.86232	5.50438	0.0500423	0.0672672	0.0163984	0.00723828	0.00120802	0.209048	0.743687	0.0310589
GORD	146	4998	2	66847664	68525241	7.30075	6.01538	16.2253	8.64535	30.5441	24.8286	0.0500423	0.0672672	0.0163984	0.00723828	1.84217e-06	1.26431e-09	0.998546	0.00145212
GORD	254	5002	3	50123417	53567725	3.97581	5.54237	0.45206	5.17558	8.95421	5.624	0.0500423	0.0672672	0.0163984	0.00723828	0.000554716	0.0839335	0.89531	0.0141421
GORD	832	5006	10	20235782	21887827	4.38636	4.23478	0.851598	0.229099	4.7991	1.07527	0.0500423	0.0672672	0.0163984	0.00723828	0.038162	0.0275264	0.647851	0.0069035
GORD	966	5019	12	13765238	15764679	6.18797	5.34328	11.2264	5.34384	20.4475	16.5636	0.0500423	0.0672672	0.0163984	0.00723828	0.000299072	1.1207e-06	0.990705	0.00899518
GORD	986	5019	12	53283978	55511006	5.24	4.76667	3.22947	0.681021	6.85477	3.90796	0.0500423	0.0672672	0.0163984	0.00723828	0.0695902	0.00731538	0.855974	0.0198386
GORD	1042	5010	13	50527565	53214822	4.27303	4.86765	0.828761	2.59346	6.32421	3.41983	0.0500423	0.0672672	0.0163984	0.00723828	0.0101942	0.0800239	0.813702	0.0196762
GORD	1284	5019	19	30693386	33152296	5.17323	4.04839	5.76077	0.0115407	7.75669	5.77135	0.0500423	0.0672672	0.0163984	0.00723828	0.27655	0.00118408	0.666891	0.0404267
Haemorrhoids	9	5019	1	21900589	24390731	9.74699	4.90476	36.2333	2.21138	39.3191	38.4443	0.0207542	0.143923	0.0234936	0.0432077	0.0223367	2.59721e-16	0.553352	0.424311
Haemorrhoids	56	5019	1	167414944	169478042	5.83077	10.9846	6.87519	48.9511	61.7633	55.7446	0.0207542	0.143923	0.0234936	0.0432077	1.27824e-24	1.66329e-05	0.995529	0.00445451
Haemorrhoids	57	5019	1	169478261	171358887	5.96674	10.8438	6.46291	46.9076	61.8053	47.9711	0.0207542	0.143923	0.0234936	0.0432077	8.15165e-25	2.07582e-06	0.999996	1.80504e-06
Haemorrhoids	85	5019	1	234390890	236662742	4.15873	5.26	0.679299	3.86411	8.32483	4.53769	0.0207542	0.143923	0.0234936	0.0432077	0.00037689	0.0631515	0.892212	0.0371834
Haemorrhoids	125	4997	2	67467361	69336895	7.30075	5.90361	16.1042	7.03424	26.131	23.1356	0.0207542	0.143923	0.0234936	0.0432077	3.57536e-05	2.85313e-08	0.91573	0.0842345
Haemorrhoids	178	4997	2	208410267	210754279	5.53383	4.06977	4.12374	-0.336155	5.85112	3.78654	0.0207542	0.143923	0.0234936	0.0432077	0.104888	0.00841085	0.667975	0.155861
Haemorrhoids	181	4997	2	215070687	217374523	5.14483	3.42222	3.79516	-2.42724	5.83084	1.35622	0.0207542	0.143923	0.0234936	0.0432077	0.0934927	0.00128661	0.810405	0.0169829
Haemorrhoids	255	4998	3	144753663	146491200	4.25581	5.17949	0.780147	3.1951	6.97892	3.97262	0.0207542	0.143923	0.0234936	0.0432077	0.00142174	0.110317	0.792059	0.0720692
Haemorrhoids	470	5004	6	72372646	74638612	4.32061	4.82927	0.651789	2.29432	6.81193	2.93987	0.0207542	0.143923	0.0234936	0.0432077	0.00163226	0.0584999	0.874875	0.0334921
Haemorrhoids	471	5004	6	74639329	77269592	4.32031	4.9	0.636349	2.53976	6.29367	3.17315	0.0207542	0.143923	0.0234936	0.0432077	0.00239454	0.1114	0.776266	0.0630083
Haemorrhoids	941	4985	14	91729406	93696317	5.52381	4	6.26723	-0.858997	8.08834	5.40621	0.0207542	0.143923	0.0234936	0.0432077	0.11173	0.000622743	0.781467	0.0983295
Haemorrhoids	965	5019	15	65137171	67447895	3.82759	11.8043	-0.416501	57.8196	62.4731	57.3817	0.0207542	0.143923	0.0234936	0.0432077	4.02072e-28	0.0545709	0.934857	0.0105726
Haemorrhoids	966	5019	15	67448181	70297138	4.51531	11.7826	1.29684	57.7181	62.1094	59.0119	0.0207542	0.143923	0.0234936	0.0432077	2.96182e-27	0.0654646	0.86286	0.071675
Headache	264	5008	3	69759303	72049313	4.78519	5.54036	2.70691	5.78198	12.3248	8.48279	0.0572452	0.0675768	0.01327	0.00366751	0.000283075	0.0072351	0.986351	0.00584742
Headache	379	5001	4	102344534	104550230	3.67442	4.88131	0.0915554	3.40842	6.37089	3.49769	0.0572452	0.0675768	0.01327	0.00366751	0.00578646	0.188351	0.715523	0.0111766
Headache	579	5019	6	125026728	127899362	5.30952	4.33362	5.64898	0.436486	10.5694	6.07368	0.0572452	0.0675768	0.01327	0.00366751	0.0303695	0.000195316	0.964857	0.00297518
Headache	662	5019	7	118410161	121227775	3.95277	4.70148	-0.233549	1.51451	5.19797	1.2744	0.0572452	0.0675768	0.01327	0.00366751	0.0125041	0.0847784	0.662315	0.00361891
Headache	773	4989	9	20160407	22085524	5.736	3.984	5.46082	-1.19878	8.8243	4.24916	0.0572452	0.0675768	0.01327	0.00366751	0.128515	0.00019444	0.860651	0.00245115
Headache	1114	5019	14	94728643	96078496	3.98466	5.69615	-0.345436	5.05394	8.2584	4.70256	0.0572452	0.0675768	0.01327	0.00366751	0.000642135	0.167728	0.811624	0.00640585
Headache	1154	5011	15	95492595	97562780	4.82031	4.24385	3.56105	-0.300498	7.56021	3.2508	0.0572452	0.0675768	0.01327	0.00366751	0.0707038	0.00175571	0.894105	0.00332151
Headache	1220	5019	17	56120483	60238431	4.01729	4.40284	0.444518	1.19149	4.52585	1.63364	0.0572452	0.0675768	0.01327	0.00366751	0.0369784	0.0921322	0.507669	0.00778053
Headache	1312	5019	20	30501316	33642480	4.152	5.61008	0.811956	5.19852	9.57866	6.00584	0.0572452	0.0675768	0.01327	0.00366751	0.000624384	0.059234	0.928778	0.00720711
Heavy Menstrual Bleeding	63	4983	1	167760522	169606931	5.96674	4.72664	7.38998	-0.947784	12.8427	6.25475	0.0657254	0.00034708	0.00184415	0.000346288	0.132286	1.67173e-07	0.866332	0.000223973
Heavy Menstrual Bleeding	866	5019	11	29079454	31883249	10.8136	7.41397	47.7518	15.2944	69.3167	62.9334	0.0657254	0.00034708	0.00184415	0.000346288	1.53556e-08	6.49958e-25	0.999683	0.000317138
Hypertension	534	5014	6	34002922	36221790	5.09626	5.56023	3.39766	5.51116	10.5592	8.90801	0.0196561	0.261857	0.0112279	0.0438453	0.000714208	0.0787544	0.525842	0.393883
Hypertension	749	5019	8	127965401	129711027	4.25624	6.86613	0.474879	12.1989	15.7583	12.671	0.0196561	0.261857	0.0112279	0.0438453	2.18996e-07	0.360321	0.542946	0.0967288
Hypertension	816	5018	9	134693169	136630228	5.94268	7.86517	7.27762	17.8294	30.8573	25.0626	0.0196561	0.261857	0.0112279	0.0438453	9.94305e-11	5.06613e-05	0.988204	0.0117455
Hypertension	858	5006	10	73087597	75977397	5.24103	5.12566	4.10379	2.56536	8.70233	6.66813	0.0196561	0.261857	0.0112279	0.0438453	0.0110935	0.0317324	0.629495	0.321497
Hypertension	859	5006	10	75977480	78837643	4.94565	5.19926	4.27217	2.84419	10.1475	7.11363	0.0196561	0.261857	0.0112279	0.0438453	0.00405947	0.012968	0.825848	0.155213
Hypertension	1284	5019	19	30694555	33154286	5.17323	5.38761	5.76811	4.13892	13.4294	9.90257	0.0196561	0.261857	0.0112279	0.0438453	0.000737124	0.00192557	0.894567	0.102693
Irritable Bowel Syndrome	1294	5019	19	30541207	33052980	5.17323	5.25333	5.76077	4.80272	14.1786	10.5585	0.0633171	0.00840667	0.00361604	0.00100497	0.0038232	0.00019474	0.988449	0.00735707
Ovarian Cancer	10	4999	1	20705948	22433129	9.47853	3.2991	34.2958	-1.20463	36.6051	33.0854	0.0455188	0.00689345	0.0134996	0.00811842	0.247577	1.43329e-17	0.73926	0.0131628
Ovarian Cancer	11	4999	1	22434019	24701515	9.74699	4.03369	36.0872	-0.315305	38.5412	35.7691	0.0455188	0.00689345	0.0134996	0.00811842	0.218327	5.12797e-18	0.753343	0.0283296
Ovarian Cancer	117	4983	2	11651693	13331639	8.28226	4.34657	24.3031	-0.0649443	26.312	24.237	0.0455188	0.00689345	0.0134996	0.00811842	0.296038	1.17137e-12	0.65454	0.0494221
Ovarian Cancer	435	4984	5	20510	1817336	3.64103	6.43736	-0.802026	9.27447	12.2097	8.46653	0.0455188	0.00689345	0.0134996	0.00811842	7.23079e-06	0.0260376	0.959958	0.0136694
Ovarian Cancer	836	5019	9	134236988	136158862	5.94268	5.92921	7.271	7.2629	21.3528	14.3862	0.0455188	0.00689345	0.0134996	0.00811842	2.58213e-06	3.87889e-07	0.99943	0.000566678
Ovarian Cancer	837	5019	9	136159240	137851403	4.93939	4.83429	2.26206	2.46314	9.57236	4.7061	0.0455188	0.00689345	0.0134996	0.00811842	0.00222758	0.000412486	0.988064	0.00457663
Ovarian Cancer	853	5019	10	21405993	24036649	4.38636	6.3319	1.08254	10.5967	16.7564	11.6565	0.0455188	0.00689345	0.0134996	0.00811842	5.23285e-07	0.00107377	0.995273	0.00364941
Urinary incontinence	10	4985	1	21023696	22732653	9.74699	4.94217	36.2442	2.97915	45.4139	39.1315	0.0642586	0.00103751	0.00290238	0.00163841	0.00229822	1.32624e-19	0.99665	0.00105156
Uterine Fibroids	10	5017	1	21935358	23963654	9.74699	9.37956	36.2378	33.2585	75.8025	69.3928	0.0342186	0.00684776	0.0328335	0.00808982	6.83963e-18	6.95671e-20	0.999595	0.000405257
Uterine Fibroids	66	5017	1	170904314	172959476	5.28	5.55882	3.44742	5.18629	10.9082	8.6324	0.0342186	0.00684776	0.0328335	0.00808982	0.000583645	0.000664689	0.973614	0.0246398
Uterine Fibroids	111	4998	2	10734192	12297722	8.28226	7.12871	24.2999	14.3631	39.5073	38.6627	0.0342186	0.00684776	0.0328335	0.00808982	2.34277e-07	2.26758e-12	0.904259	0.0957405
Uterine Fibroids	203	4998	2	206739882	208906654	4.89062	4.15	2.677	-0.436565	4.46847	2.2392	0.0342186	0.00684776	0.0328335	0.00808982	0.11413	0.00101504	0.656876	0.0174159
Uterine Fibroids	207	4998	2	214419540	216295337	5.14483	2.86486	3.37945	-1.71551	4.69957	1.66113	0.0342186	0.00684776	0.0328335	0.00808982	0.180184	0.000220948	0.647281	0.0076407
Uterine Fibroids	208	4998	2	216296257	218275062	5.13103	3.46597	3.53882	-1.33304	5.22021	2.20298	0.0342186	0.00684776	0.0328335	0.00808982	0.142888	0.000219007	0.736661	0.00888226
Uterine Fibroids	238	5010	3	27270459	29250086	3.36289	5.2549	-1.04325	5.08571	4.83976	4.04217	0.0342186	0.00684776	0.0328335	0.00808982	0.001813	0.166517	0.624327	0.0692858
Uterine Fibroids	367	5012	4	95006696	96712194	3.82119	4.62264	-0.456137	1.94573	4.16983	1.48767	0.0342186	0.00684776	0.0328335	0.00808982	0.00688877	0.0152246	0.674885	0.0113764
Uterine Fibroids	371	5012	4	102344534	104589135	3.67442	4.10577	0.0855995	1.2559	3.45208	1.34042	0.0342186	0.00684776	0.0328335	0.00808982	0.0182135	0.0117472	0.506396	0.015102
Uterine Fibroids	522	4983	6	32627714	34725380	5.09626	3.85315	3.40195	-0.227514	7.31298	3.1654	0.0342186	0.00684776	0.0328335	0.00808982	0.0199944	0.000106154	0.958301	0.00373123
Uterine Fibroids	579	4983	6	151371940	153090854	11.4591	11.8394	53.6937	58.2066	120.38	109.509	0.0342186	0.00684776	0.0328335	0.00808982	1.13845e-29	2.07726e-28	0.999995	4.68232e-06
Uterine Fibroids	688	4997	8	24646590	26416712	4.6338	4.53571	1.49452	0.305877	7.71908	1.74882	0.0342186	0.00684776	0.0328335	0.00808982	0.00203274	0.000123922	0.984988	0.000619729
Uterine Fibroids	816	5019	10	20813712	23397050	4.38636	4.89623	1.0359	2.28234	7.20533	3.31174	0.0342186	0.00684776	0.0328335	0.00808982	0.00211825	0.0014743	0.971363	0.00487573
Uterine Fibroids	821	5019	10	30044055	32027830	3.56537	5.17213	-0.979531	5.12775	6.59912	4.14667	0.0342186	0.00684776	0.0328335	0.00808982	0.000481013	0.0432316	0.902772	0.0191476
Uterine Fibroids	849	5019	10	89915163	91792258	4.312	4.21359	0.613853	0.51433	4.70388	1.12347	0.0342186	0.00684776	0.0328335	0.00808982	0.0136205	0.0024675	0.78077	0.00536036
Uterine Fibroids	856	5019	10	105208653	107469716	4.10526	6.09655	-0.00659148	8.40703	11.4816	8.39734	0.0342186	0.00684776	0.0328335	0.00808982	1.04611e-05	0.00943748	0.979228	0.0110417
Uterine Fibroids	925	5019	11	106989931	108999117	3.27514	8.87538	-1.17185	28.1911	30.2429	27.0137	0.0342186	0.00684776	0.0328335	0.00808982	2.28615e-14	0.0258546	0.964735	0.00941059
Uterine Fibroids	935	5019	11	127287947	129259722	5.44586	3.20155	3.75831	-1.62346	4.59155	2.131	0.0342186	0.00684776	0.0328335	0.00808982	0.257685	0.000237192	0.568874	0.0119684
Uterine Fibroids	998	5019	12	121327742	123816562	3.63433	5.79339	-0.895454	8.86182	8.71928	7.96608	0.0342186	0.00684776	0.0328335	0.00808982	5.10987e-05	0.176696	0.734664	0.0852322
Uterine Fibroids	999	5019	12	123817081	125783743	3.94231	5.75714	-0.408663	7.42504	7.59944	7.01613	0.0342186	0.00684776	0.0328335	0.00808982	0.000261331	0.132011	0.753564	0.103613
Uterine Fibroids	1089	5019	14	92523998	94319184	5.52381	4.48544	6.26113	-0.148559	9.34584	6.10907	0.0342186	0.00684776	0.0328335	0.00808982	0.0449826	1.48129e-05	0.943564	0.00913446
Uterine Fibroids	1116	5011	15	66592201	68650648	4.51531	4.28324	1.44116	0.549426	5.18941	1.98704	0.0342186	0.00684776	0.0328335	0.00808982	0.0205899	0.00168914	0.838595	0.00840238
Uterine Fibroids	1271	5019	20	5349113	7186519	3.86742	5.56311	-1.03687	4.23651	3.89845	3.19934	0.0342186	0.00684776	0.0328335	0.00808982	0.00376597	0.147016	0.502704	0.0615628
Uterine Fibroids	1325	5019	22	35970554	37876526	4.03896	4.368	-0.259426	-0.148347	3.52671	-0.414658	0.0342186	0.00684776	0.0328335	0.00808982	0.0127386	0.00284873	0.538862	0.0025786

## Sheet: S7 GWAS-PW PPA4
Supplementary Table 7. GWAS-PW results with PPA4>0.5, for endometriosis and the listed trait.
Trait	chunk	NSNP	chr	st	sp	max_abs_Z_endometriosis2017	max_abs_Z_Trait	logBF_1	logBF_2	logBF_3	logBF_4	pi_1	pi_2	pi_3	pi_4	PPA_1	PPA_2	PPA_3	PPA_4
Depression	207	5006	2	207607538	209620544	5.53383	5.71739	4.18657	6.74271	5.19783	10.9293	0.0528469	0.133573	0.00532192	0.00839168	0.00592737	0.193053	0.00164095	0.798015
Depression	773	4986	9	22066572	23881528	9.03968	5.44186	30.2534	2.95316	26.9883	33.2066	0.0528469	0.133573	0.00532192	0.00839168	0.247077	8.693e-13	0.000950241	0.751973
Diverticular disease	449	5019	5	63409009	65842127	4.99213	6.71776	4.32853	9.93982	9.71197	14.2683	0.0523668	0.0235581	0.00690826	0.00746765	0.000321483	0.0395547	0.0092357	0.950815
Diverticular disease	567	5019	6	126005767	129217180	5.30952	5.07539	5.65813	2.17385	0.822761	7.83197	0.0523668	0.0235581	0.00690826	0.00746765	0.429327	0.00592474	0.000449912	0.538277
Diverticular disease	800	5019	9	135217256	136937129	5.94268	7.77935	7.27746	17.035	19.1716	24.3125	0.0523668	0.0235581	0.00690826	0.00746765	2.78206e-07	0.00216326	0.00537332	0.992463
Diverticular disease	1105	5019	15	40277584	42692393	6.93548	6.55566	14.1022	9.01848	11.9499	23.1207	0.0523668	0.0235581	0.00690826	0.00746765	0.000848829	2.36633e-06	1.30138e-05	0.999136
GORD	264	5002	3	69784071	72096412	4.78519	5.89231	2.70815	7.74548	5.57733	10.4536	0.0500423	0.0672672	0.0163984	0.00723828	0.00182052	0.377007	0.0105131	0.608576
GORD	723	5019	8	73520188	75487245	5.27068	5.54098	3.8174	5.13748	4.11188	8.95487	0.0500423	0.0672672	0.0163984	0.00723828	0.0317659	0.159857	0.0139739	0.782415
Haemorrhoids	140	4997	2	113394274	115968115	5.3125	5.725	3.54365	4.70895	4.93244	8.2526	0.0207542	0.143923	0.0234936	0.0432077	0.00384908	0.0855981	0.017472	0.88896
Haemorrhoids	154	4997	2	146827151	150066302	4.6875	5.45238	2.72375	6.43098	5.92695	9.15472	0.0207542	0.143923	0.0234936	0.0432077	0.000622592	0.175894	0.0173452	0.804625
Haemorrhoids	171	4997	2	187601647	190101222	4.62143	5.55556	2.45173	5.48082	4.94894	7.93255	0.0207542	0.143923	0.0234936	0.0432077	0.00151268	0.216914	0.0208024	0.755945
Haemorrhoids	201	4998	3	12437978	14403760	5.06667	4.84615	3.36398	0.56744	1.77147	3.93141	0.0207542	0.143923	0.0234936	0.0432077	0.151365	0.0640509	0.0348537	0.555788
Haemorrhoids	226	4998	3	70224360	72680223	4.78519	7.54762	2.65436	17.7575	15.5487	20.4118	0.0207542	0.143923	0.0234936	0.0432077	7.52799e-09	0.189188	0.00339198	0.80742
Haemorrhoids	248	4998	3	126640618	129239369	5.14545	4.34091	5.8431	0.768937	6.57134	6.6119	0.0207542	0.143923	0.0234936	0.0432077	0.125209	0.00543225	0.293596	0.562316
Haemorrhoids	449	5004	6	19125418	21230836	7.45614	4.27273	17.1962	0.440236	14.189	17.6364	0.0207542	0.143923	0.0234936	0.0432077	0.233141	8.54335e-08	0.0130459	0.753813
Haemorrhoids	454	5004	6	33569897	35888620	5.09626	5.01786	3.38231	1.20293	0.759944	4.58525	0.0207542	0.143923	0.0234936	0.0432077	0.0994335	0.0779942	0.00817512	0.689309
Haemorrhoids	492	5004	6	124702622	127920494	5.26613	5.15	5.58381	4.56382	6.19928	10.1476	0.0207542	0.143923	0.0234936	0.0432077	0.00486643	0.0121692	0.0101942	0.972093
Haemorrhoids	502	5004	6	150871192	152771849	11.4591	5.8913	53.6896	7.90958	50.1299	61.5992	0.0207542	0.143923	0.0234936	0.0432077	0.000176351	1.60474e-23	5.6791e-06	0.999818
Haemorrhoids	511	5032	6	169020680	170919735	5.02222	6.92857	3.0822	12.9987	11.0656	16.0809	0.0207542	0.143923	0.0234936	0.0432077	9.40152e-07	0.132097	0.00312012	0.86478
Haemorrhoids	535	5019	7	46282452	48107012	5.4186	5.21429	4.95654	3.25239	3.8667	8.20893	0.0207542	0.143923	0.0234936	0.0432077	0.0176293	0.0222411	0.00671071	0.948824
Haemorrhoids	636	5004	8	129235957	131447031	4.32566	6.01818	1.71945	5.96844	4.09893	7.68788	0.0207542	0.143923	0.0234936	0.0432077	0.000757967	0.368118	0.00926596	0.616829
Haemorrhoids	656	5019	9	20814922	23028519	9.03968	11.0256	30.2465	48.8833	66.6587	79.1298	0.0207542	0.143923	0.0234936	0.0432077	2.83007e-22	2.43609e-13	2.08584e-06	0.999998
Haemorrhoids	688	5019	9	135729542	137713948	5.94268	13.0732	7.27707	73.7338	74.9869	81.0108	0.0207542	0.143923	0.0234936	0.0432077	4.54787e-33	0.00229408	0.00131121	0.996395
Haemorrhoids	765	4998	11	27531764	30419688	10.8136	4.3	47.756	-0.339438	44.2591	47.4166	0.0207542	0.143923	0.0234936	0.0432077	0.39731	3.56916e-21	0.0136233	0.589067
Haemorrhoids	801	4998	11	116348066	118165955	4.44848	4.65487	2.00176	3.46229	3.10375	5.46403	0.0207542	0.143923	0.0234936	0.0432077	0.00946285	0.282711	0.0322445	0.628236
Haemorrhoids	816	5019	12	13942872	16544159	6.18797	4.53763	11.1875	0.960306	9.90861	12.1478	0.0207542	0.143923	0.0234936	0.0432077	0.148046	3.71357e-05	0.0466456	0.805195
Haemorrhoids	833	5019	12	54133631	57193011	5.24	6.12195	3.01921	8.48972	6.29501	11.5089	0.0207542	0.143923	0.0234936	0.0432077	8.46915e-05	0.139532	0.00253715	0.857693
Haemorrhoids	858	5019	12	114492958	116297523	6.38889	6.28205	8.87346	8.54563	7.23104	17.4191	0.0207542	0.143923	0.0234936	0.0432077	9.33199e-05	0.000466254	2.0442e-05	0.99942
Haemorrhoids	880	4987	13	48772266	51473868	4.43979	8.46341	2.26619	23.8259	21.9541	26.0921	0.0207542	0.143923	0.0234936	0.0432077	1.59372e-11	0.255105	0.00640601	0.738489
Haemorrhoids	972	5019	15	85116794	87000265	4.77512	5.33333	1.75098	4.48389	3.33979	6.23486	0.0207542	0.143923	0.0234936	0.0432077	0.00328928	0.350758	0.018237	0.606568
Haemorrhoids	977	5019	15	95167188	97471803	4.82031	7.45238	3.49277	16.0575	13.771	19.5502	0.0207542	0.143923	0.0234936	0.0432077	4.62698e-08	0.0918551	0.00152373	0.906621
Haemorrhoids	1084	5019	19	29601033	32090214	5.17323	5.05	5.68795	1.56386	2.31369	7.25181	0.0207542	0.143923	0.0234936	0.0432077	0.089111	0.00999738	0.00345425	0.886261
Headache	1113	5019	14	92934152	94728474	5.52381	5.51476	6.26124	4.40422	3.8156	10.6655	0.0572452	0.0675768	0.01327	0.00366751	0.154479	0.028473	0.00310366	0.809523
Hypertension	10	4984	1	20901935	22584165	9.74699	4.48349	36.2444	-0.510277	31.9765	35.7341	0.0196561	0.261857	0.0112279	0.0438453	0.426057	6.18984e-16	0.00340978	0.570533
Hypertension	11	4984	1	22584175	24926216	5.21374	5.20322	3.90621	1.98202	0.4374	5.88823	0.0196561	0.261857	0.0112279	0.0438453	0.0504284	0.0980787	0.000897413	0.816357
Hypertension	68	4984	1	170939748	172940607	5.42857	5.39621	4.10923	3.15634	5.31327	7.26555	0.0196561	0.261857	0.0112279	0.0438453	0.0163988	0.0842455	0.0312266	0.859041
Hypertension	146	4997	2	66842868	68518280	7.30075	4.35018	16.2255	-0.343963	11.1681	15.8816	0.0196561	0.261857	0.0112279	0.0438453	0.38684	3.28141e-07	0.00140583	0.611752
Hypertension	164	4997	2	113427407	115721334	5.61979	5.37529	5.09014	3.52227	4.59561	8.61241	0.0196561	0.261857	0.0112279	0.0438453	0.0125211	0.0347772	0.00436189	0.945738
Hypertension	180	4997	2	146152765	148871924	4.59375	6.01002	2.39905	6.87483	5.29828	9.27387	0.0196561	0.261857	0.0112279	0.0438453	0.000299106	0.350103	0.00310275	0.645578
Hypertension	188	4997	2	163642611	166087144	5.17969	8.85829	3.61057	25.3755	24.3568	28.9861	0.0196561	0.261857	0.0112279	0.0438453	3.67429e-12	0.138723	0.00214754	0.85913
Hypertension	208	4997	2	207759027	209765514	5.53383	6.14111	4.18891	6.43095	6.71471	10.6199	0.0196561	0.261857	0.0112279	0.0438453	0.000658443	0.0825641	0.00470177	0.911739
Hypertension	234	5001	3	10341082	12043966	4.88372	8.7256	4.38154	25.4299	28.2319	29.8114	0.0196561	0.261857	0.0112279	0.0438453	3.59255e-12	0.0662482	0.0468033	0.886949
Hypertension	235	5001	3	12044412	13791438	5.06667	5.53075	3.20348	2.82525	2.36329	6.02873	0.0196561	0.261857	0.0112279	0.0438453	0.0202579	0.184882	0.00499464	0.762092
Hypertension	236	5001	3	13791475	15827664	4.84672	6.613	2.12567	8.49531	6.36704	10.621	0.0196561	0.261857	0.0112279	0.0438453	5.33781e-05	0.41517	0.00211918	0.582443
Hypertension	290	5001	3	126851212	129159678	5.14545	4.70364	5.86081	-0.0740742	2.33715	5.78673	0.0196561	0.261857	0.0112279	0.0438453	0.310598	0.0109466	0.00523232	0.643358
Hypertension	354	5001	4	54709661	56605977	9.19708	5.78419	32.3078	6.94929	27.4073	39.257	0.0196561	0.261857	0.0112279	0.0438453	0.000429883	5.55742e-14	1.82766e-06	0.999568
Hypertension	458	5014	5	62295014	64394182	4.99213	6.49189	4.32904	8.69734	7.34627	13.0264	0.0196561	0.261857	0.0112279	0.0438453	6.93531e-05	0.0729054	0.00080953	0.926185
Hypertension	579	5014	6	125370852	128282029	5.30952	14.527	5.66084	94.9502	92.6515	100.611	0.0196561	0.261857	0.0112279	0.0438453	2.5484e-42	0.0203564	8.76253e-05	0.979556
Hypertension	590	5014	6	150385730	151867192	9.70199	11.9831	35.2922	59.7766	59.6566	95.0688	0.0196561	0.261857	0.0112279	0.0438453	4.9081e-27	2.81151e-15	1.06917e-16	1
Hypertension	591	5014	6	151868232	153521541	11.4591	6.47587	53.6876	8.74705	48.6806	62.4346	0.0196561	0.261857	0.0112279	0.0438453	7.12441e-05	2.88331e-23	2.72301e-07	0.999928
Hypertension	618	5019	7	24410536	26022659	6.57143	4.95011	11.0734	0.269683	6.53377	11.3431	0.0196561	0.261857	0.0112279	0.0438453	0.254582	6.89265e-05	0.00155267	0.743663
Hypertension	907	5001	11	29016502	31533697	10.8136	5.23577	47.7554	1.73627	45.4672	49.4917	0.0196561	0.261857	0.0112279	0.0438453	0.0728907	1.00318e-20	0.00422416	0.922885
Hypertension	949	5001	11	116867514	118718856	4.44848	7.1352	2.07307	13.9352	11.96	16.0082	0.0196561	0.261857	0.0112279	0.0438453	2.26536e-07	0.427905	0.00254544	0.569548
Hypertension	986	5019	12	53285086	55512482	5.24	10.4243	3.22946	41.4973	45.1529	44.7265	0.0196561	0.261857	0.0112279	0.0438453	2.61693e-19	0.145166	0.240826	0.614008
Hypertension	987	5019	12	55512623	58588964	4.77348	5.45054	2.33948	3.69383	3.29944	6.03331	0.0196561	0.261857	0.0112279	0.0438453	0.00680159	0.351047	0.0101466	0.60988
Hypertension	1016	5019	12	115048331	116793182	6.38889	12.3915	8.87348	63.6284	62.3784	72.5019	0.0196561	0.261857	0.0112279	0.0438453	1.04173e-28	0.000835741	1.02671e-05	0.999154
Hypertension	1102	5019	14	71798954	73721847	5.01794	6.18358	3.8722	6.81866	4.58767	10.6909	0.0196561	0.261857	0.0112279	0.0438453	0.000435353	0.110418	0.000508591	0.888332
Hypertension	1128	5019	15	39925431	42271067	6.93548	7.45373	14.1022	15.6925	14.9883	29.7947	0.0196561	0.261857	0.0112279	0.0438453	6.86144e-08	4.48365e-06	9.50723e-08	0.999995
Hypertension	1148	5019	15	84617732	86542005	4.77512	6.13197	1.90194	5.1358	3.35667	7.03774	0.0196561	0.261857	0.0112279	0.0438453	0.00137786	0.465818	0.00337123	0.522491
Hypertension	1154	5019	15	95248813	97301779	4.82031	7.44713	3.55823	13.7766	11.9353	17.3348	0.0196561	0.261857	0.0112279	0.0438453	3.97927e-07	0.145261	0.000987889	0.85375
Hypertension	1215	5019	17	43909008	46883198	6.70866	9.25391	14.3112	29.1895	27.4824	43.5007	0.0196561	0.261857	0.0112279	0.0438453	9.43498e-14	3.63783e-06	2.8295e-08	0.999996
Hypertension	1274	5019	19	8099662	10016193	5.54717	6.20348	6.74367	6.72438	4.99459	13.4681	0.0196561	0.261857	0.0112279	0.0438453	0.000534442	0.00698379	5.30993e-05	0.992407
Migraine	987	5019	12	55513196	58594426	4.77348	11.3423	2.3395	49.7516	48.9315	52.0911	0.068235	0.00786478	0.000421452	0.00131319	8.07647e-21	0.362834	0.00856263	0.628603
Ovarian Cancer	768	5011	8	128723986	130525397	4.32566	8.09689	1.85832	24.4732	22.5361	26.3315	0.0455188	0.00689345	0.0134996	0.00811842	1.12735e-10	0.113189	0.0319483	0.854862
Ovarian Cancer	1243	5019	17	42957139	46168207	5.28346	7.49557	3.38227	20.4341	22.8525	23.8164	0.0455188	0.00689345	0.0134996	0.00811842	4.5019e-09	0.0173451	0.381358	0.601297
Ovarian Cancer	1244	5019	17	46168535	48431032	6.70866	7.45192	14.3112	19.819	24.2272	34.1302	0.0455188	0.00689345	0.0134996	0.00811842	1.38491e-08	5.17178e-07	8.3175e-05	0.999916
Urinary incontinence	1015	5014	12	113450898	115181490	4.45752	6.79129	0.797838	12.1702	11.0862	12.9681	0.0642586	0.00103751	0.00290238	0.00163841	0.000130588	0.183207	0.173335	0.642477
Uterine Fibroids	346	5012	4	54004172	56063803	9.19708	7.49749	32.3056	18.738	29.7144	51.0435	0.0342186	0.00684776	0.0328335	0.00808982	3.07983e-08	7.89739e-15	2.21432e-09	1
Uterine Fibroids	355	5012	4	70294140	71843415	4.43192	6.23	1.59307	9.52583	9.23432	11.1189	0.0342186	0.00684776	0.0328335	0.00808982	0.000172316	0.0961091	0.344297	0.558482
Uterine Fibroids	745	5019	9	186438	1353713	4.65	7.23571	0.690145	16.5074	14.7726	17.1976	0.0342186	0.00684776	0.0328335	0.00808982	1.60671e-07	0.238006	0.201332	0.560659
Uterine Fibroids	889	5019	11	30163013	32698816	10.8136	9.50365	47.7518	35.1385	59.9617	82.8903	0.0342186	0.00684776	0.0328335	0.00808982	2.32202e-15	1.54618e-21	4.47304e-10	1
Uterine Fibroids	1175	5019	17	5951294	7898475	4.30625	10.5739	0.953728	43.9406	42.2145	44.8943	0.0342186	0.00684776	0.0328335	0.00808982	2.17688e-19	0.203277	0.173469	0.623255

## Sheet: S8 fastBAT sig overlap genes
Supplementary Table 8. Overlap of genes significantly associated with endometriosis (identified with fastBAT) with genes significantly associated with other traits. 0 = significant for endometriosis only, 1 = significant for both endometriosis and trait
	Diverticular disease	Haemorrhoids	Heavy Menstrual Bleeding	Ovarian Cancer	Uterine Fibroids
ADK	0	0	0	0	0
AP3M1	0	0	0	0	0
ARL14EP	0	0	1	0	0
BMF	0	0	0	0	0
C6orf1	0	0	0	0	0
C6orf211	0	0	0	0	0
CBX1	1	0	0	1	0
CCDC170	0	0	0	0	0
CDC42	1	0	0	0	1
CDKN2B-AS1	0	1	0	0	0
CELA3A	0	0	0	0	1
CELA3B	0	0	0	0	1
COPZ2	0	0	0	1	0
DNM3	0	0	0	0	1
DNM3OS	0	0	0	0	1
ESR1	0	1	0	0	0
FGD6	0	0	0	0	0
FSHB	0	0	1	0	0
GREB1	0	0	0	0	1
HMGA1	0	0	0	0	0
ID4	0	0	0	0	0
IL1A	0	0	0	0	0
KBTBD12	0	0	0	0	0
KDR	0	0	0	0	0
LINC00339	0	0	0	0	1
LOC101927166	1	0	0	1	0
LOC101928043	0	0	0	0	1
MIR1203	0	0	0	1	0
MIR152	0	0	0	1	0
MIR199A2	0	0	0	0	1
MIR214	0	0	0	0	1
MIR3120	0	0	0	0	1
MIR331	0	0	0	0	0
MIR3685	0	0	0	0	0
MIR4429	0	0	0	0	1
MPPED2	0	0	0	0	0
NFE2L1	0	0	0	1	0
PTPRO	0	0	0	0	0
RIN3	0	0	0	0	0
RMND1	0	0	0	0	0
SKAP1	1	0	0	1	0
SNX11	0	0	0	1	0
SRP14	0	0	0	0	0
SRP14-AS1	0	0	0	0	0
SYNE1	0	0	0	0	1
TBX3	0	0	0	0	0
VCL	0	0	0	0	0
VEZT	0	0	0	0	0
WNT4	0	0	0	0	1
ZBTB2	0	0	0	0	0

## Sheet: S9 fastBAT top 1% overlap gene
Supplementary Table 9. Overlap of genes in the top 1% of endometriosis-associated genes (identified with fastBAT) with the top 1% of genes associated with other traits. 0 = in the top 1% for endometriosis only, 1 = overlapping for endometriosis and trait
	Abdominal Pain	Chronic Widespread Musculoskeletal Pain	Depression	Diverticular disease	Gastritis & Duodenitis	GORD	Haemorrhoids	Headache	Heavy Menstrual Bleeding	Hypertension	Irregular menstrual bleeding	Irritable Bowel Syndrome	Migraine	Neck & Shoulder Pain	Ovarian Cancer	Pain in joint	Penicillin Allergy	Precordial Pain	Urinary incontinence	Uterine Fibroids
ACTL9	0	0	0	0	0	0	0	0	0	0	0	0	0	0	0	0	0	0	0	0
ACVR2A	0	0	0	0	0	0	0	0	0	0	0	0	0	0	0	0	0	0	0	0
ADK	0	0	0	0	0	0	0	0	0	0	0	0	0	0	0	0	0	0	0	0
ALDOA	0	0	0	0	0	0	0	0	0	0	0	0	0	0	0	0	0	0	0	0
ALX3	0	0	0	0	0	0	0	0	0	0	0	0	0	0	0	0	0	0	0	0
ANKRD13D	0	0	0	0	0	0	0	0	0	0	0	0	0	0	0	0	0	0	0	0
AOAH-IT1	0	0	0	0	0	0	0	0	0	0	0	0	0	0	0	0	0	0	0	0
AP3M1	0	0	0	0	0	0	0	0	0	0	0	0	0	0	0	0	0	0	0	0
APOL6	0	0	0	0	0	0	0	0	0	0	0	0	0	0	0	0	0	0	0	0
ARHGEF3	0	0	0	0	0	0	0	0	0	0	0	0	0	0	0	0	0	0	0	0
ARHGEF3-AS1	0	0	0	0	0	0	0	0	0	0	0	0	0	0	0	0	0	0	0	0
ARL14EP	1	0	0	0	0	0	0	0	1	0	0	0	0	0	0	0	0	0	0	1
ASPHD1	0	0	0	0	0	0	0	0	0	0	0	0	0	0	0	0	0	0	0	0
ATG7	0	0	0	0	0	0	0	0	0	1	0	0	0	0	0	0	0	0	0	0
ATP1B1	0	0	0	0	0	0	1	0	0	0	0	0	0	0	0	0	0	0	0	0
BDNF-AS	0	0	0	1	0	0	0	0	0	0	0	0	0	0	0	0	0	0	0	0
BMF	0	0	0	0	0	0	0	0	0	0	0	0	0	0	0	0	0	0	0	0
C12orf42	0	0	0	0	0	0	0	0	0	0	0	0	0	0	0	0	0	0	0	0
C16orf92	0	0	0	0	0	0	0	0	0	0	0	0	0	0	0	0	0	0	0	0
C1orf53	0	0	0	0	0	0	0	0	0	0	0	0	0	0	0	0	0	0	0	0
C22orf31	0	0	0	0	0	0	0	0	0	0	0	0	0	0	0	0	0	0	0	0
C5orf30	0	0	0	0	0	0	0	0	0	0	0	1	0	0	0	0	0	0	0	0
C6orf1	0	0	0	0	0	0	0	0	0	0	0	0	0	0	0	0	0	0	0	0
C6orf211	0	0	0	0	1	0	0	0	0	0	0	0	0	0	0	0	0	0	0	0
C9orf96	0	0	0	0	0	0	0	0	0	0	0	0	0	0	0	0	0	0	0	0
CALCRL	0	0	0	0	0	0	0	0	1	0	0	0	0	0	0	0	0	0	0	0
CALML4	0	0	0	0	0	0	1	0	0	0	0	0	0	0	0	0	0	0	0	0
CASC10	1	0	0	0	0	0	0	0	0	0	0	0	0	0	1	0	0	0	0	1
CBX1	1	0	0	1	0	0	0	0	0	0	0	0	0	0	1	0	0	0	0	0
CBX7	0	0	0	0	0	0	0	0	0	0	0	0	0	0	0	0	0	0	0	0
CCDC170	0	0	0	0	0	0	0	0	0	0	0	0	0	0	0	0	0	0	0	0
CDC42	0	0	0	1	0	0	0	0	0	0	0	0	0	0	0	0	0	0	1	1
CDCA2	0	0	0	0	0	0	0	0	1	0	1	0	0	0	0	0	0	0	0	0
CDIPT	0	0	0	0	0	0	0	0	0	0	0	0	0	0	0	0	0	0	0	0
CDIPT-AS1	0	0	0	0	0	0	0	0	0	0	0	0	0	0	0	0	0	0	0	0
CDK5RAP3	0	0	0	0	0	0	0	0	0	0	0	0	0	0	1	0	0	0	0	0
CDK8	0	0	0	0	0	0	0	0	0	0	0	0	0	0	0	0	0	0	0	0
CDKN2B-AS1	0	0	0	0	1	0	1	0	0	0	0	0	0	0	0	0	0	0	0	0
CELA3A	0	0	0	0	0	0	0	0	0	0	0	0	0	0	0	0	0	0	1	1
CELA3B	0	0	0	0	0	0	0	0	0	0	0	0	0	0	0	0	0	0	0	1
CELF5	0	0	0	0	0	0	0	0	0	0	0	0	0	0	0	0	0	0	0	0
CENPW	0	0	0	0	0	0	0	0	0	0	0	0	0	1	0	0	0	0	0	0
CEP112	0	0	0	0	0	0	0	0	1	0	0	0	0	0	0	0	0	0	0	0
CHRNB1	0	0	0	1	0	0	0	0	0	0	0	0	0	0	0	0	0	0	0	0
CLCF1	0	0	0	0	0	0	0	0	0	0	0	0	0	0	0	0	0	0	0	0
COBLL1	0	0	0	0	0	0	0	0	0	0	0	0	0	0	0	0	0	0	0	0
COPZ2	0	0	0	0	0	0	0	0	0	0	0	0	0	0	1	0	0	0	0	0
DENND1B	0	0	1	0	0	0	0	0	0	0	0	0	0	0	0	0	0	0	0	0
DLGAP4	0	0	0	0	0	0	0	0	0	0	0	0	0	0	0	0	0	0	0	0
DNAJC27	0	0	0	0	0	0	0	0	0	0	0	0	0	0	0	0	0	0	0	0
DNAJC27-AS1	0	0	0	0	0	0	0	0	0	0	0	0	0	0	0	0	0	0	0	0
DNM3	0	0	0	0	0	0	0	0	0	0	0	0	0	0	0	0	0	0	0	1
DNM3OS	0	0	0	0	0	0	0	0	0	0	0	0	0	0	0	0	0	0	0	1
DOC2A	0	0	0	0	0	0	0	0	0	0	0	0	0	0	0	0	0	0	0	0
DTD1	0	0	0	0	0	0	0	0	0	0	0	0	0	0	0	0	0	0	0	0
DYNC1I1	1	1	0	0	0	0	0	0	0	0	0	0	0	0	0	0	0	0	0	0
EEFSEC	0	0	0	0	0	0	0	0	0	0	0	0	0	0	0	0	0	0	0	0
EFR3B	0	0	0	0	1	0	0	0	0	0	0	0	0	0	0	0	0	0	0	0
EIF2AK4	0	0	0	0	0	0	0	0	0	0	0	0	0	0	0	0	1	0	0	0
ESR1	0	0	0	0	0	0	1	0	0	0	0	0	0	0	0	0	0	0	0	0
F5	0	0	0	0	0	0	1	0	1	0	0	0	0	0	0	0	0	0	0	0
FAM57B	0	0	0	0	0	0	0	0	0	0	0	0	0	0	0	0	0	0	0	0
FEM1B	0	0	0	0	0	0	0	0	0	0	0	0	0	0	0	0	0	0	0	1
FGD6	0	0	0	0	0	0	0	0	0	0	0	0	0	0	0	0	0	0	0	0
FGF11	0	0	0	1	0	0	0	0	0	0	0	0	0	0	0	0	0	0	0	0
FN1	0	0	0	0	0	0	0	0	0	0	0	0	0	0	0	0	0	0	0	0
FSHB	1	0	0	0	0	0	0	0	1	0	0	0	0	0	0	0	0	0	0	1
FSHR	0	0	0	0	1	0	0	0	0	0	0	0	0	0	0	0	0	0	0	0
GDAP1	0	0	0	0	0	0	0	0	0	0	0	0	0	0	0	0	0	0	0	0
GNAT1	0	1	0	0	0	1	0	0	1	0	0	0	0	0	0	1	0	0	0	0
GNLY	0	0	0	0	0	0	0	0	0	0	0	0	0	0	0	0	0	0	0	0
GNRH1	0	0	0	0	0	0	0	0	1	0	1	0	0	0	0	0	0	0	0	1
GPR182	0	0	0	0	0	0	0	1	0	0	0	0	1	0	0	0	0	0	0	0
GRAMD3	0	0	0	0	0	0	0	0	0	0	0	0	0	0	0	0	0	0	0	0
GRB14	0	0	0	0	0	0	0	0	0	0	0	0	0	0	0	0	0	0	0	0
GREB1	0	0	0	0	0	0	0	0	1	0	0	0	0	0	1	0	0	0	0	1
HCG17	0	1	0	0	0	1	0	0	0	0	0	0	0	0	0	0	0	0	0	0
HCG18	0	1	0	0	0	1	0	0	0	0	0	0	0	0	0	0	0	0	0	0
HIRIP3	0	0	0	0	0	0	0	0	0	0	0	0	0	0	0	0	0	0	0	0
HLA-L	0	1	0	0	0	1	0	0	0	0	0	1	0	0	0	0	0	0	0	0
HMGA1	0	0	0	0	0	0	0	0	0	0	0	0	0	0	0	0	0	0	0	0
HOXA10-HOXA9	0	0	0	0	0	0	0	0	0	0	0	0	0	0	0	0	0	0	0	0
HOXA11	0	0	0	0	0	0	0	0	0	0	0	0	0	0	0	0	0	0	0	0
HOXA9	0	0	0	0	0	0	0	0	0	0	0	0	0	0	0	0	0	0	0	0
HOXC-AS1	0	0	0	0	0	1	0	0	0	1	0	0	0	0	0	0	0	1	0	0
HOXC-AS2	0	0	0	0	0	1	0	0	0	1	0	0	0	0	0	0	0	1	0	0
HOXC-AS3	0	0	0	0	0	1	0	0	0	0	0	0	0	0	0	0	0	1	0	0
HOXC10	0	0	0	0	0	1	0	0	0	1	0	0	0	0	0	0	0	1	0	0
HOXC4	0	0	0	0	0	1	0	0	0	0	0	0	0	0	0	0	0	0	0	0
HOXC5	0	0	0	0	0	1	0	0	0	1	0	0	0	0	0	0	0	0	0	0
HOXC6	0	0	0	0	0	1	0	0	0	1	0	0	0	0	0	0	0	0	0	0
HOXC8	0	0	0	0	0	1	0	0	0	1	0	0	0	0	0	0	0	0	0	0
HOXC9	0	0	0	0	0	1	0	0	0	1	0	0	0	0	0	0	0	1	0	0
HRH1	0	0	0	0	0	0	0	0	0	0	0	0	0	0	0	0	0	0	0	0
HSPG2	0	0	0	0	0	0	0	0	0	0	0	0	0	0	0	0	0	0	0	0
HUS1B	0	0	0	0	0	0	1	0	0	0	0	0	0	0	0	1	0	0	0	0
ID4	0	0	0	0	0	0	0	0	0	0	0	0	0	0	0	0	0	0	0	0
IGF1	0	0	0	0	0	0	0	0	0	0	0	0	0	0	0	0	0	0	0	0
IL1A	0	0	0	0	0	0	0	0	0	0	0	0	0	0	0	0	0	0	0	0
IL1B	0	0	0	0	0	0	0	0	0	0	0	0	0	0	0	0	0	0	0	0
INO80E	0	0	0	0	0	0	0	0	0	0	0	0	0	0	0	0	0	0	0	0
ITGA11	0	0	0	0	0	0	0	0	0	0	0	0	0	0	0	0	0	0	0	1
KBTBD12	0	0	0	0	0	0	0	0	0	0	0	0	0	0	0	0	0	0	0	0
KCTD13	0	0	0	0	0	0	0	0	0	0	0	0	0	0	0	0	0	0	0	0
KCTD9	0	0	0	0	0	0	0	0	1	0	1	0	0	0	0	0	0	0	0	1
KDR	0	0	0	0	0	0	0	0	0	0	0	0	0	0	0	0	0	0	0	0
KHDRBS1	0	0	0	0	0	0	0	0	0	0	0	0	0	0	0	0	0	0	0	0
LDLRAD2	0	0	0	0	0	0	0	0	0	0	0	0	0	0	0	0	0	0	0	0
LGR4	0	0	0	1	0	0	0	0	0	0	0	0	0	0	0	0	0	0	0	0
LIN7C	0	0	0	1	0	0	0	0	0	0	0	0	0	0	0	0	0	0	0	0
LINC00339	0	0	0	0	0	0	0	0	0	0	0	0	0	0	0	0	0	0	1	1
LINC00493	0	0	0	0	0	0	0	0	0	0	0	0	0	0	0	0	0	0	0	0
LINC00603	0	0	0	0	0	0	0	0	0	0	0	0	0	0	0	0	0	0	0	0
LINC00620	0	0	0	0	0	0	0	0	0	0	0	0	0	0	0	0	0	0	0	0
LINC00970	0	0	0	0	0	0	0	0	0	0	0	0	0	0	0	0	0	0	0	0
LOC100130987	0	0	0	0	0	0	0	0	0	0	0	0	0	0	0	0	0	0	0	0
LOC100131257	0	0	0	0	0	0	0	0	0	0	0	0	0	0	0	0	0	0	0	0
LOC100506325	0	0	0	0	0	0	0	0	0	0	0	0	0	0	1	0	0	0	0	0
LOC101927166	0	0	0	1	0	0	0	0	0	0	0	1	0	0	1	0	0	0	0	0
LOC101927811	0	0	0	0	0	0	0	0	0	0	0	0	0	0	0	0	0	0	0	0
LOC101928043	0	0	0	1	0	0	0	0	0	0	0	0	0	0	0	0	0	0	1	1
LOC101929526	0	0	0	0	0	0	0	0	0	0	0	0	0	0	0	0	0	0	0	0
LOC101929698	0	0	0	0	0	0	0	0	0	0	0	0	1	0	0	0	0	0	0	0
LOC102724849	0	0	0	0	0	0	0	0	0	0	0	0	0	0	0	0	0	0	0	0
LOC645030	0	0	0	0	0	0	0	0	0	0	0	0	0	0	0	0	0	0	0	0
LRP1	0	0	0	0	0	0	0	1	0	0	0	0	1	0	0	0	0	0	0	0
LRRC46	0	0	0	0	0	0	0	0	0	0	0	0	0	0	0	0	0	0	0	0
MDH2	0	0	0	0	0	0	0	0	0	0	0	0	0	0	0	0	0	0	0	0
MIR1203	1	0	0	0	0	0	0	0	0	0	0	0	0	0	1	0	0	0	0	0
MIR152	0	0	0	0	0	0	0	0	0	0	0	1	0	0	1	0	0	0	0	0
MIR1915	1	0	0	0	0	0	0	0	1	0	0	0	0	0	1	0	0	0	0	1
MIR196A2	0	0	0	0	0	1	0	0	0	1	0	0	0	0	0	0	0	1	0	0
MIR199A2	0	0	0	0	0	0	0	0	1	0	0	0	0	0	0	0	0	0	0	1
MIR214	0	0	0	0	0	0	0	0	1	0	0	0	0	0	0	0	0	0	0	1
MIR3120	0	0	0	0	0	0	0	0	1	0	0	0	0	0	0	0	0	0	0	1
MIR331	0	0	0	0	0	0	0	0	0	0	0	0	0	0	0	0	0	0	0	0
MIR3685	0	0	0	0	0	0	0	0	0	0	0	0	0	0	0	0	0	0	0	0
MIR4429	0	0	0	0	0	0	0	0	1	0	0	0	0	0	1	0	0	0	0	1
MIR591	0	1	0	0	0	0	0	0	0	0	0	0	0	0	0	0	0	0	0	0
MIR599	0	0	0	0	0	0	0	0	0	0	0	0	0	0	0	0	0	0	0	0
MIR615	0	0	0	0	0	1	0	0	0	1	0	0	0	0	0	0	0	0	0	0
MIR6835	0	0	0	0	0	0	0	0	0	0	0	0	0	0	0	0	0	0	0	0
MIR6891	0	1	0	0	0	1	0	0	0	0	0	1	0	0	0	0	0	0	0	0
MIR8087	0	0	0	1	0	0	0	0	0	0	0	0	0	0	0	0	0	0	0	0
MIR875	0	0	0	0	0	0	0	0	0	0	0	0	0	0	0	0	0	0	0	0
MLLT10	1	0	0	0	0	0	0	0	1	0	0	0	0	0	1	0	0	0	0	1
MME	0	0	0	0	0	0	0	0	0	0	0	0	0	0	0	0	0	0	0	0
MON1A	1	1	0	0	0	1	0	0	1	0	0	0	0	0	0	1	0	0	0	0
MPPED2	0	0	0	0	0	0	0	0	1	0	0	0	0	0	0	0	0	0	0	0
MRPS22	0	0	0	0	0	0	0	0	0	0	0	0	0	0	0	0	0	0	0	0
MST1R	1	1	0	0	0	1	0	0	1	0	0	0	0	0	0	1	0	0	0	0
MYCT1	0	0	0	0	0	0	0	0	0	0	0	0	0	0	0	0	0	0	0	0
MYO1A	0	0	0	0	0	0	0	1	0	0	0	0	1	0	0	0	0	0	0	0
NAB2	0	0	0	0	0	0	0	1	0	0	0	0	1	0	0	0	0	0	0	0
NALCN	0	0	0	0	0	0	0	0	0	0	0	0	0	0	0	0	0	0	0	0
NFE2L1	0	0	0	0	0	0	0	0	0	0	0	1	0	0	1	0	0	0	0	0
NME7	1	0	0	0	0	0	1	0	0	0	0	0	0	0	0	0	0	0	0	0
NOL4L	0	0	0	0	0	0	0	1	0	0	0	0	1	0	0	0	0	0	0	0
NR2C1	0	0	0	0	0	0	0	0	0	0	0	0	0	0	0	0	0	0	0	0
NTSR2	0	0	0	0	0	0	0	0	0	0	0	0	0	0	0	0	0	0	0	0
NUDT3	0	0	0	0	0	0	0	0	0	0	0	0	0	0	0	0	0	0	0	0
ORC4	0	0	0	0	0	0	0	0	0	0	0	0	0	0	0	0	0	0	0	0
OSR2	0	0	0	0	0	0	0	0	0	0	0	0	0	0	0	0	0	0	0	0
PARPBP	0	0	0	0	0	0	0	0	0	0	0	0	0	0	0	0	0	0	0	0
PDCL2	0	0	0	0	0	0	0	0	0	0	0	0	0	0	0	0	0	0	0	0
PLEKHM3	0	0	0	0	0	0	0	0	0	0	0	0	0	0	0	0	0	0	0	0
PLOD2	0	0	0	0	0	0	0	0	0	0	0	0	0	0	0	0	0	0	0	0
PMCH	0	0	0	0	0	0	0	0	0	0	0	0	0	0	0	0	0	0	0	0
PNPO	0	0	0	0	0	0	0	0	0	0	0	0	0	0	1	0	0	0	0	0
POLD4	0	0	0	0	0	0	0	0	0	0	0	0	0	0	0	0	0	0	0	0
POLR2A	0	0	0	1	0	0	0	0	0	0	0	0	0	0	0	0	0	0	0	1
POMC	0	0	0	0	1	0	0	0	0	0	0	0	0	0	0	0	0	0	0	0
POP4	0	0	0	0	0	0	0	0	0	0	0	0	0	0	0	0	0	0	0	0
POR	0	0	0	0	0	0	0	0	0	0	0	0	0	0	0	0	0	0	0	0
PPP4C	0	0	0	0	0	0	0	0	0	0	0	0	0	0	0	0	0	0	0	0
PRR15L	0	0	0	0	0	0	0	0	0	0	0	0	0	0	1	0	0	0	0	0
PSD4	0	0	0	0	0	0	0	0	0	0	0	0	0	0	0	0	0	0	0	0
PTPRO	0	0	0	0	0	0	0	0	0	0	0	0	0	0	0	0	0	0	0	0
RERG	1	0	0	0	0	0	0	0	0	0	0	0	0	0	0	0	0	0	0	0
RHPN1	0	0	0	0	0	0	0	0	0	0	0	0	0	0	0	0	0	0	0	0
RHPN1-AS1	0	0	0	0	0	0	0	0	0	0	0	0	0	0	0	0	0	0	0	0
RIN3	0	0	0	0	0	0	0	0	0	0	0	0	0	0	0	0	0	0	0	0
RMND1	0	0	0	0	1	0	0	0	0	0	0	0	0	0	0	0	0	0	0	0
RNLS	0	0	0	0	0	0	0	0	0	0	0	0	0	0	0	0	0	0	0	0
RNU6-16P	0	0	0	0	0	0	0	0	0	0	0	0	0	1	0	0	0	0	0	0
ROCK1	0	0	0	0	0	0	0	0	0	0	0	0	0	0	0	0	0	0	0	0
RPS10-NUDT3	0	0	0	0	0	0	0	0	0	0	0	0	0	0	0	0	0	0	0	0
RSPO3	0	0	0	0	0	0	0	0	1	0	0	0	0	0	0	0	0	0	0	0
RUVBL1	0	0	0	0	0	0	0	0	0	0	0	0	0	0	0	0	0	0	0	0
SCRN2	0	0	0	0	0	0	0	0	0	0	0	0	0	0	0	0	0	0	0	0
SEC23B	0	0	0	0	0	0	0	0	0	0	0	0	0	0	0	0	0	0	0	0
SEC61A1	0	0	0	0	0	0	0	0	0	0	0	0	0	0	0	0	0	0	0	0
SEMA3F	0	1	0	0	0	1	0	0	1	0	0	0	0	0	0	1	0	0	0	0
SEZ6L2	0	0	0	0	0	0	0	0	0	0	0	0	0	0	0	0	0	0	0	0
SFTPB	0	0	0	0	0	0	0	0	0	0	0	0	0	0	0	0	0	0	0	0
SKAP1	0	0	0	1	0	0	0	0	0	0	0	1	0	0	1	0	0	0	0	0
SKIDA1	1	0	0	0	0	0	0	0	1	0	0	0	0	0	1	0	0	0	0	1
SLC25A13	0	1	0	0	0	0	0	0	0	0	0	0	0	1	0	0	0	0	0	0
SLC35G6	0	0	0	1	0	0	0	0	0	0	0	0	0	0	0	0	0	0	0	0
SLC38A3	0	1	0	0	0	1	0	0	0	0	0	0	0	0	0	1	0	0	0	0
SMAD3	0	0	0	0	0	0	1	0	0	0	0	0	0	0	0	0	0	0	0	0
SMYD2	0	0	0	1	0	0	0	0	0	0	0	1	0	0	0	0	0	0	0	0
SNAR-I	0	0	0	0	0	0	0	0	1	0	0	0	0	0	0	0	0	0	0	0
SNORA70F	0	0	0	0	0	0	0	0	0	0	0	0	0	0	0	0	0	0	0	0
SNX11	1	0	0	0	0	0	0	0	0	0	0	0	0	0	1	0	0	0	0	0
SP2	0	0	0	0	0	0	0	0	0	0	0	0	0	0	1	0	0	0	0	0
SP6	0	0	0	0	0	0	0	0	0	0	0	0	0	0	1	0	0	0	0	0
SRP14	0	0	0	0	0	0	0	0	0	0	0	0	0	0	0	0	1	0	0	0
SRP14-AS1	0	0	0	0	0	0	0	0	0	0	0	0	0	0	0	0	0	0	0	0
SSH3	0	0	0	0	0	0	0	0	0	0	0	0	0	0	0	0	0	0	0	0
STAT6	0	0	0	0	0	0	0	1	0	0	0	0	1	0	0	0	0	0	0	0
STK3	0	0	0	0	0	0	0	0	0	0	0	0	0	0	0	0	0	0	0	0
STYXL1	0	0	0	0	0	0	0	0	0	0	0	0	0	0	0	0	0	0	0	0
SYNE1	0	0	0	0	0	0	0	0	0	0	0	0	0	0	0	0	0	0	0	1
TAC3	0	0	0	0	0	0	0	1	0	0	0	0	1	0	0	0	0	0	0	0
TAOK2	0	0	0	0	0	0	0	0	0	0	0	0	0	0	0	0	0	0	0	0
TBX3	0	0	0	0	0	0	0	0	0	0	0	0	0	0	0	0	0	0	0	0
TFPI	0	0	0	0	0	0	0	0	1	0	0	0	0	0	0	0	0	0	0	0
TIGD7	0	0	0	0	0	0	0	0	0	0	0	0	0	0	0	0	0	0	0	0
TMEM194A	0	0	0	0	0	0	0	1	0	0	0	0	1	0	0	0	0	0	0	0
TMEM219	0	0	0	0	0	0	0	0	0	0	0	0	0	0	0	0	0	0	0	0
TRIM10	0	0	0	0	0	0	0	1	0	0	0	1	0	0	0	0	0	0	0	0
TRIM26	0	1	0	0	0	1	0	0	0	0	0	1	0	0	0	0	0	0	0	0
TRPS1	0	0	0	0	0	0	0	0	0	0	0	0	0	0	0	0	0	0	0	0
UBL4B	0	0	0	0	0	0	0	0	0	0	0	0	0	0	0	0	0	0	0	0
USP48	0	0	0	0	0	0	0	0	0	0	0	0	0	0	0	0	0	0	0	0
USP6	0	0	0	0	0	0	0	0	0	0	0	0	0	0	0	0	0	0	0	0
VCL	0	0	0	0	1	0	0	0	0	0	0	0	0	0	0	0	0	0	0	0
VEZT	0	0	0	0	0	0	0	0	0	0	0	0	0	0	0	0	0	0	0	0
VIP	0	0	0	0	0	0	0	0	0	0	0	0	0	0	0	0	0	0	0	0
WNT4	0	0	0	0	0	0	0	0	0	0	0	0	0	1	0	0	0	0	1	1
WT1-AS	0	0	0	0	0	0	0	0	0	0	0	0	0	0	0	0	0	0	1	1
ZBTB2	0	0	0	0	1	0	0	0	0	0	0	0	0	0	0	0	0	0	0	0
ZBTB39	0	0	0	0	0	0	0	1	0	0	0	0	1	0	0	0	0	0	0	0
ZBTB4	0	0	0	1	0	0	0	0	0	0	0	0	0	0	0	0	0	0	0	0
ZFP3	0	0	0	0	0	0	0	0	0	0	0	0	0	0	0	0	0	0	0	0
ZNF232	0	0	0	0	0	0	0	0	0	0	0	0	0	0	0	0	0	0	0	0
ZNF75A	0	0	0	0	0	0	0	0	0	0	0	0	0	0	0	0	0	0	0	0
ZNRF3-AS1	0	0	0	0	0	0	0	0	0	0	0	0	0	0	0	0	0	0	0	0

## Sheet: S10 MR Endometriosis Exposure
Supplementary Table 10. Mendelian Randomisation Results with endometriosis as the exposure variable. b=beta, se=standard error, Q Inverse variance weighted = Cochran's Q Statistics, Q MR Egger = Rucker's Q' statistic
Exposure	Outcome	nsnp_MR-Base	nsnp_GSMR	b_MR.Egger	b_Inverse.variance.weighted	b_Weighted.median	b_GSMR	se_MR.Egger	se_Inverse.variance.weighted	se_Weighted.median	se_GSMR	pval_MR.Egger	pval_Inverse.variance.weighted	pval_Weighted.median	p_GSMR	Q_MR.Egger	Q_Inverse.variance.weighted	Q_df_MR.Egger	Q_df_Inverse.variance.weighted	Q_pval_MR.Egger	Q_pval_Inverse.variance.weighted	Pleiotropy_egger_intercept	Pleiotropy_egger_se	Pleiotropy_egger_pval	GSMR HEIDI SNPs	Leave-one-out failed SNPs	MR Steiger failed SNPs	MR-PRESSO failed SNPs	MR-PRESSO Raw Estimate	MR-PRESSO Outlier-Corrected Estimate	MR-PRESSO distortion test
Endometriosis	Abdominal Hernia	23	31	-0.0718399	0.0288011	0.0442881	0.0150754	0.220129	0.0609983	0.0821302	0.053026	0.747387	0.636811	0.58972	0.776178	25.249	25.5221	21	22	0.236539	0.272766	0.0116463	0.024439	0.638607
Endometriosis	Abdominal Pain	23	29	0.0443183	0.0487451	0.0477737	0.0314555	0.0912192	0.0251329	0.0252316	0.016849	0.632109	0.0524411	0.0583032	0.061915	45.5608	45.5664	21	22	0.00146111	0.0022477	0.000512229	0.0101265	0.960136	rs10445377,rs6488766
Endometriosis	Alcohol Consumption	22	28	0.00569272	0.00680442	0.00616048	0.00620812	0.0194391	0.00539478	0.00735009	0.0050979	0.772654	0.207202	0.401946	0.223307	10.3326	10.3361	20	21	0.961733	0.974209	0.000130276	0.00218851	0.953123
Endometriosis	Allergic rhinitis	23	31	7.53241e-05	0.00191861	0.000733553	0.000766662	0.00515814	0.00142322	0.00154674	0.000994518	0.988487	0.177632	0.635317	0.440773	40.8144	41.0839	21	22	0.005911	0.0080536	0.000212996	0.000571935	0.713317
Endometriosis	Anaemia	23	31	-0.0492594	0.0363145	0.0403531	0.0277148	0.1625	0.0458354	0.0640624	0.0429149	0.76477	0.428197	0.528758	0.518404	20.9428	21.2441	21	22	0.462443	0.505701	0.00990234	0.0180405	0.588866
Endometriosis	Angina Pectoris	23	30	0.474526	-0.0481808	0.0312549	-0.0341844	0.270155	0.081249	0.0610956	0.0396384	0.0935778	0.55318	0.608949	0.388465	70.0948	83.6679	21	22	3.39317e-07	3.99904e-09	-0.0604714	0.0299877	0.056712	rs10757278
Endometriosis	Ankolysing spondylitis	23	31	-0.0104163	-0.00229575	-0.00430275	-0.00439001	0.00775187	0.00289611	0.00403642	0.00237296	0.19338	0.427952	0.286432	0.0643113	21.8304	23.1536	21	22	0.409337	0.393098	0.00113601	0.0010069	0.271953
Endometriosis	Anorexia	20	NA	0.0617874	0.0417491	0.0381139	NA	0.149925	0.0350611	0.0455216	NA	0.685117	0.233752	0.402441	NA	22.6029	22.6267	18	19	0.206313	0.254183	-0.00223702	0.0162475	0.892018
Endometriosis	Anxiety	21	26	-0.0373445	0.00363253	0.0107461	-0.00125924	0.0478269	0.0120722	0.0152488	0.0101598	0.444525	0.763489	0.480985	0.90136	23.7431	24.7235	19	20	0.206194	0.212214	0.00466664	0.00526842	0.386811
Endometriosis	Appendicitis	23	31	0.158988	0.02532	0.0393532	0.0472663	0.218987	0.0618212	0.0864789	0.0579078	0.475842	0.682123	0.649065	0.414367	12.3372	12.742	21	22	0.930064	0.940107	-0.0154719	0.0243163	0.531471
Endometriosis	Asthma	23	30	-0.0974066	0.0043913	-0.0110555	-0.00776206	0.0834121	0.0239133	0.0204858	0.0136075	0.255985	0.8543	0.589427	0.568389	56.1866	60.5179	21	22	4.73784e-05	1.87276e-05	0.0117866	0.00926377	0.217162	rs2918302
Endometriosis	BMI (Female)	23	30	-0.0186313	0.0103704	0.00566101	0.0054668	0.0279965	0.00783454	0.00787863	0.0050421	0.512983	0.185609	0.472433	0.278262	45.9578	48.5042	21	22	0.00129441	0.00093038	0.00331262	0.00307099	0.292965	rs6488766
Endometriosis	Breast Cancer	23	27	-0.227768	-0.00658798	-0.0458549	0.00471124	0.122144	0.0365732	0.0233576	0.0139706	0.0762544	0.857049	0.0496271	0.735948	133.282	155.91	21	22	2.48273e-18	3.64661e-22	0.0257426	0.0136334	0.0728932	rs12037376,rs3020339,rs10757278,rs7146689
Endometriosis	Carpal Tunnel Syndrome	23	29	-0.00468476	-0.00110128	-0.000115714	-0.000193115	0.00372398	0.00105284	0.00118133	0.000844333	0.222201	0.295555	0.92197	0.819088	32.3465	33.8967	21	22	0.0539843	0.0503253	0.000414875	0.000413558	0.327192	rs12037376
Endometriosis	Cholecystitis	23	31	-0.0169627	0.105933	-0.0379895	0.0908456	0.240943	0.0668224	0.0895494	0.0573908	0.94454	0.1129	0.671399	0.113437	25.9213	26.2702	21	22	0.209465	0.240263	0.0142198	0.0267474	0.600558
Endometriosis	Cholelithiasis	23	31	0.000545341	-0.00048647	-0.000594444	-0.000297555	0.00233211	0.000644562	0.000788876	0.0005693	0.817373	0.450411	0.45113	0.601204	27.8648	28.1469	21	22	0.144027	0.170863	-0.000119223	0.000258574	0.649482
Endometriosis	Chronic Kidney Disease	23	31	0.138171	-0.0169674	-0.0378802	0.00486654	0.0962329	0.0281452	0.0327437	0.0191312	0.165788	0.546606	0.247325	0.799205	36.8494	41.801	21	22	0.0175165	0.00660688	-0.0179134	0.0106638	0.107807
Endometriosis	Chronic Sinusitis	23	31	0.0426749	-0.0637037	0.00165145	-0.0587034	0.281198	0.0793369	0.112234	0.0743127	0.880824	0.422003	0.98826	0.429557	20.9306	21.0861	21	22	0.463192	0.515425	-0.0123108	0.03122	0.697317
Endometriosis	Chronic Widespread Musculoskeletal Pain	22	28	0.00249607	0.00167601	0.00129446	0.00104816	0.00374248	0.00103843	0.00148428	0.00100178	0.512423	0.106531	0.383146	0.295423	19.858	19.91	20	21	0.466846	0.52697	-9.61472e-05	0.000421556	0.821902
Endometriosis	Constipation	23	31	0.254665	0.0407761	0.0334451	0.0451803	0.16236	0.0466449	0.0645711	0.0428358	0.131706	0.38202	0.604488	0.291548	21.0604	22.9508	21	22	0.455262	0.40451	-0.0247388	0.0180184	0.184246
Endometriosis	Crohn's Disease	21	NA	-0.233168	0.0347745	0.0745819	NA	0.208589	0.057357	0.0583299	NA	0.277574	0.544328	0.20103	NA	41.0367	44.8803	19	20	0.0023864	0.00114546	0.029885	0.0224025	0.197973
Endometriosis	Cystitis	23	31	0.419838	-0.0615041	-0.048464	-0.0565016	0.327022	0.0949758	0.120463	0.0808617	0.213189	0.517259	0.687452	0.484712	23.9227	26.6037	21	22	0.296819	0.226665	-0.0556858	0.0362985	0.139932
Endometriosis	Dental Caries	23	29	0.0632142	-0.00425651	-0.000766666	0.00110796	0.0275489	0.00870684	0.00836522	0.00553318	0.0321623	0.624934	0.926977	0.841293	37.3887	48.9949	21	22	0.0151841	0.000800392	-0.00780994	0.00305889	0.0185146	rs10445377
Endometriosis	Depression	23	31	0.044136	0.0143005	0.0283057	0.01377	0.0348863	0.00987823	0.013519	0.00890914	0.21968	0.147706	0.0362799	0.122199	22.9252	23.794	21	22	0.347978	0.35812	-0.00346352	0.00388253	0.382458
Endometriosis	Diverticular disease	23	27	-0.0030019	-0.000768809	-0.000332957	-3.61128e-05	0.00950665	0.00262849	0.00183998	0.00119977	0.755295	0.769911	0.856402	0.975988	106.645	106.95	21	22	1.89146e-13	3.85161e-13	0.000258504	0.00105564	0.808927	rs12037376,rs1894692,rs7146689
Endometriosis	Dyspepsia	23	31	-0.28877	0.0695726	0.0222868	0.0630254	0.368444	0.103852	0.13915	0.0870474	0.441935	0.50291	0.872752	0.469044	26.1813	27.4622	21	22	0.199622	0.194195	0.0414503	0.040893	0.322296
Endometriosis	Dysphagia	23	31	0.134572	0.0222207	0.0341907	-0.00320086	0.176606	0.049161	0.0695638	0.0435944	0.45454	0.65127	0.623072	0.941469	24.0559	24.5596	21	22	0.290358	0.318597	-0.0129998	0.0196054	0.514495
Endometriosis	Endometrial Cancer	23	30	0.163799	0.0520935	0.0330858	0.0372374	0.279042	0.077707	0.0564888	0.032035	0.563459	0.502613	0.558073	0.245074	116.353	117.318	21	22	3.31789e-15	5.34144e-15	-0.0129876	0.0311089	0.680558	rs10445377,rs1566643
Endometriosis	Gastric ulcer	23	31	0.000732005	0.000118472	0.000238069	0.000216714	0.00141365	0.000390645	0.000535399	0.000410655	0.610001	0.761683	0.656567	0.597688	22.5233	22.7427	21	22	0.369912	0.416378	-7.08931e-05	0.000156741	0.655694
Endometriosis	Gastritis & Duodenitis	23	31	0.0934435	0.00119268	0.0238719	0.0119237	0.124624	0.0347898	0.0375308	0.022794	0.461689	0.972652	0.524737	0.6009	43.7725	45.0132	21	22	0.00250194	0.00264367	-0.010672	0.0138329	0.449009
Endometriosis	Glaucoma	23	30	0.000964231	-0.000222995	0.000893565	0.000530826	0.00278525	0.000769544	0.000672996	0.000484071	0.732643	0.771988	0.184264	0.272822	60.6026	61.1721	21	22	1.0348e-05	1.49662e-05	-0.000137183	0.000308821	0.661431	rs10757278
Endometriosis	GORD	22	NA	-0.0172655	0.0102168	0.00171933	NA	0.107804	0.0281362	0.0207273	NA	0.874365	0.716516	0.933891	NA	89.6043	89.9178	20	21	8.69241e-11	1.66739e-10	0.00308203	0.011651	0.794079
Endometriosis	Haemorrhoids	22	25	0.0226117	0.0395419	0.00661882	-0.000606819	0.128744	0.0362832	0.0138147	0.00903289	0.862348	0.275796	0.631858	0.946439	346.384	346.711	20	21	2.47585e-61	8.96707e-61	0.00196021	0.0142719	0.892129	rs3020339,rs6546324,rs10757278,rs1894692
Endometriosis	Headache	23	30	-0.0457466	0.00767559	0.00512858	-0.000513845	0.0553714	0.0156353	0.0172391	0.0112189	0.417992	0.623487	0.766088	0.963468	36.8922	38.6691	21	22	0.01732	0.0153946	0.00618386	0.0061488	0.326007	rs10757278
Endometriosis	Heart valve problem	23	31	0.00222486	0.000156113	0.000224422	1.80723e-05	0.00153395	0.000441233	0.000549524	0.00042069	0.161717	0.72348	0.682984	0.965734	24.8837	27.2243	21	22	0.252238	0.202831	-0.000239041	0.00017008	0.174506
Endometriosis	Heavy Menstrual Bleeding	23	29	0.0390909	0.0104148	0.00689678	0.00788566	0.00915594	0.00310556	0.00265131	0.0015749	0.000341126	0.000797676	0.00928786	5.5257e-07	57.1778	86.2063	21	22	3.38184e-05	1.50257e-09	-0.00331977	0.00101672	0.00369823	rs11031005,rs1894692	MR Egger: rs11031005, rs12037376, rs6025 and rs6488766	None	rs6025 and rs11031005	beta ± SD = 0.010 ± 0.003, P=0.00287	beta ± SD = 0.0065 ± 0.0023, P = 0.0121	P = 0.019
Endometriosis	Hydronephrosis	23	31	-0.140702	0.00269097	-0.141785	0.0934759	0.389002	0.107566	0.135599	0.0838754	0.721191	0.980041	0.295737	0.265081	31.502	31.7234	21	22	0.0657003	0.0822355	0.0165933	0.0431876	0.704683
Endometriosis	Hypertension	23	30	0.0131634	0.00184318	0.000499685	0.000313813	0.015939	0.00444081	0.00306002	0.00176357	0.41817	0.678103	0.870287	0.858769	124.464	127.711	21	22	1.07737e-16	6.80383e-17	-0.00130818	0.00176745	0.467402	rs749749
Endometriosis	Hypothyroidism	23	30	0.0058428	-0.000989694	-0.000357089	-0.000384605	0.00543422	0.00155468	0.00153628	0.000922478	0.294489	0.524392	0.816198	0.676733	54.315	58.7557	21	22	8.8905e-05	3.408e-05	-0.000789704	0.000602683	0.204242	rs7146689
Endometriosis	Intestinal Infection	23	31	0.276233	0.0780181	0.132647	0.0382424	0.188121	0.0530777	0.0740331	0.0496995	0.15682	0.141593	0.0731774	0.441613	14.7849	15.9911	21	22	0.833589	0.816327	-0.0229393	0.0208865	0.284515
Endometriosis	Irregular menstrual bleeding	23	31	0.167334	0.116411	0.163328	0.112783	0.226134	0.0624194	0.0885041	0.0558558	0.467507	0.0621833	0.0649754	0.0434689	24.2597	24.3233	21	22	0.280649	0.330514	-0.00589191	0.0251014	0.816696
Endometriosis	Irritable Bowel Syndrome	23	31	0.090683	0.013783	0.0246168	0.00913991	0.0586779	0.0167264	0.0221647	0.0142445	0.137178	0.409923	0.266728	0.521104	24.4654	26.636	21	22	0.271061	0.225377	-0.00888894	0.00651208	0.186702
Endometriosis	Ischaemic Heart Disease	23	30	0.361016	-0.0519881	0.046689	0.00115192	0.275684	0.0803343	0.0352552	0.0187903	0.204503	0.517537	0.185398	0.951117	325.066	362.815	21	22	2.44628e-56	1.84951e-63	-0.0477961	0.0306065	0.13332	rs10757278
Endometriosis	Low Back Pain	23	30	-0.070938	-0.0131892	-0.013945	0.00157558	0.0933595	0.0248279	0.0319568	0.0208367	0.455798	0.595263	0.662567	0.939725	26.6051	27.1279	21	22	0.184309	0.20641	0.00665703	0.0103637	0.527602
Endometriosis	Lupus	19	NA	-0.0844619	-0.115814	-0.1418	NA	0.324293	0.0811653	0.101345	NA	0.797645	0.15361	0.161759	NA	25.5327	25.5477	17	18	0.0834054	0.110557	-0.00361788	0.0361598	0.921473
Endometriosis	Malaise	22	30	0.105422	0.19836	0.200719	0.113345	0.3545	0.098112	0.136288	0.088473	0.769242	0.0432	0.140818	0.200149	22.5423	22.6266	20	21	0.311821	0.364208	0.01082	0.0395833	0.78739
Endometriosis	Melanoma (Female)	23	31	-0.166268	0.00221328	-0.0524295	-0.0153983	0.156229	0.043945	0.0527515	0.035333	0.299297	0.959832	0.320273	0.662978	28.0796	29.7665	21	22	0.137909	0.12425	0.0194549	0.0173205	0.274016	rs7146689
Endometriosis	Migraine	23	32	-0.00435689	0.000959264	0.000333209	0.00102888	0.00296853	0.00088147	0.00112461	0.000726237	0.157006	0.276482	0.767009	0.156564	25.7536	30.0251	21	22	0.216002	0.117856	0.000614279	0.000329143	0.0760277
Endometriosis	Non-Alcoholic Fatty Liver Disease	21	28	-0.276908	-0.0383195	-0.0699732	-0.0189736	0.142816	0.0385983	0.0557531	0.0340847	0.0675096	0.320819	0.209459	0.57776	15.8839	18.8948	19	20	0.665008	0.528675	0.0266995	0.0153872	0.0989011
Endometriosis	Neck & Shoulder Pain	23	31	-0.0107516	-0.000415775	0.00581629	-2.77554e-05	0.0152018	0.00424589	0.00441232	0.00285838	0.487183	0.921993	0.187439	0.992252	41.8265	42.8271	21	22	0.00442405	0.00495573	0.00119651	0.00168813	0.486257
Endometriosis	Noninfectious Gastroenteritis	23	31	0.0442483	-0.00332707	-0.0051732	0.0290134	0.105713	0.0298179	0.0409558	0.0279202	0.679781	0.911157	0.899485	0.298733	13.0108	13.2308	21	22	0.908246	0.926523	-0.00550535	0.0117363	0.64384
Endometriosis	Ovarian Cancer	23	31	0.166962	0.199504	0.18398	0.183386	0.17185	0.0474263	0.0451862	0.0277983	0.342328	2.59227e-05	4.66893e-05	4.19493e-11	57.7662	57.8734	21	22	2.76497e-05	4.58537e-05	0.00377556	0.0191278	0.845423	rs635634	Weighted median: none. IVW: none	rs2881823 and rs635634	rs635634	beta ± SD = 0.20 ± 0.05, P = 3.60 x 10-4	beta ± SD = 0.18 ± 0.04, P = 1.35 x 10-4	P = 0.429
Endometriosis	Pacemaker	23	31	0.285853	0.0713233	0.0537615	0.097494	0.2944	0.0830759	0.115095	0.0777818	0.342615	0.390599	0.640423	0.21005	18.1604	18.7374	21	22	0.638831	0.661485	-0.0248303	0.0326898	0.455953
Endometriosis	Pain in joint	23	31	-0.0395342	-0.0175895	-0.0295919	-0.0249015	0.145844	0.0402242	0.0524006	0.0358547	0.788982	0.661904	0.572261	0.487361	24.2937	24.3222	21	22	0.279047	0.330572	0.00253974	0.0161933	0.87687
Endometriosis	Palpitations	23	31	0.0243099	-0.0754767	-0.104413	-0.048424	0.23198	0.0654271	0.0902702	0.0613178	0.917534	0.248664	0.247406	0.429691	18.7374	18.9385	21	22	0.601979	0.649125	-0.0115467	0.0257535	0.658489
Endometriosis	Penicillin Allergy	21	NA	-0.022925	0.015929	0.0442464	NA	0.0968878	0.0259582	0.0307043	NA	0.815488	0.539453	0.149571	NA	29.3565	29.6251	19	20	0.0605806	0.0761607	0.0043717	0.0104854	0.6814
Endometriosis	PCOS	22	11	-0.965982	-0.13082	-0.0308931	-0.0682612	0.367099	0.1172	0.10868	0.117763	0.0160006	0.264331	0.776212	0.562152	45.0458	57.7646	20	21	0.00108781	2.76655e-05	0.0973743	0.0409764	0.0275861
Endometriosis	Polyuria	23	31	-0.0298563	0.110958	0.0744254	0.153683	0.233041	0.0656896	0.087341	0.0616994	0.899276	0.0911959	0.394145	0.012744	10.3368	10.7335	21	22	0.974199	0.978347	0.0162928	0.0258704	0.535628
Endometriosis	Postmenopausal bleeding	23	31	-0.33245	0.00279856	-0.0438821	0.0248615	0.164063	0.0498973	0.0566411	0.034162	0.0556179	0.955273	0.438493	0.466763	33.8449	41.1571	21	22	0.0376485	0.00789348	0.038799	0.0182152	0.0451577
Endometriosis	Precordial Pain	23	31	0.26338	0.082404	0.0940406	0.0487513	0.227421	0.0636625	0.0769606	0.0487929	0.25982	0.195531	0.221733	0.317723	31.7976	32.8393	21	22	0.0613695	0.0641706	-0.0209395	0.025246	0.416196
Endometriosis	Rheumatoid Arthritis	23	31	-0.40786	0.000222316	-0.045207	0.000566512	0.275644	0.0801372	0.104132	0.0664878	0.153809	0.997787	0.664193	0.993202	25.1597	28.0126	21	22	0.240312	0.175265	0.0472212	0.0306015	0.137742
Endometriosis	Rotator cuff injury	19	NA	-0.016003	0.0453524	0.0256721	NA	0.19254	0.0529388	0.0680635	NA	0.934731	0.391614	0.706041	NA	22.0171	22.16	17	18	0.184062	0.22496	0.00688599	0.020732	0.743841
Endometriosis	Sciatica	23	31	0.00447152	8.12529e-05	-0.00059246	0.000251949	0.00157038	0.000511747	0.00065404	0.000454753	0.00964493	0.873846	0.365017	0.579554	21.4829	30.1664	21	22	0.429815	0.114477	-0.00050729	0.000174119	0.00830717
Endometriosis	Sebaceous cyst	23	31	-0.099958	-0.0715337	-0.0757183	-0.062897	0.128628	0.0354866	0.0496661	0.0320671	0.445762	0.0438216	0.127373	0.0498303	23.6141	23.6738	21	22	0.312129	0.36456	0.00328917	0.0142803	0.820065
Endometriosis	Shoulder Impingement Syndrome	19	NA	-0.108303	0.0420639	-0.0200778	NA	0.20549	0.0578142	0.0770763	NA	0.604969	0.466877	0.794484	NA	14.5828	15.1643	17	18	0.625504	0.650657	0.0168516	0.0220989	0.456181
Endometriosis	Smoking	23	31	0.110384	0.0188188	0.0323358	0.0200952	0.0342092	0.0106216	0.0136785	0.00907939	0.00404463	0.0764365	0.0180796	0.0268785	18.839	26.6233	21	22	0.59547	0.225884	-0.0105966	0.00379801	0.0109717
Endometriosis	Syncope	23	31	-0.0079208	0.0201517	0.0271914	0.00419097	0.147323	0.0406191	0.0542142	0.0358952	0.957631	0.619814	0.61598	0.907054	24.6819	24.7282	21	22	0.261206	0.310247	0.0032483	0.0163553	0.84448
Endometriosis	Ulcerative Colitis	21	NA	-0.105838	0.0799295	0.0947867	NA	0.201199	0.0544649	0.0558615	NA	0.604948	0.142229	0.0897315	NA	39.6572	41.5778	19	20	0.00362864	0.00313788	0.0207525	0.0216338	0.349474
Endometriosis	Urethral stricture	23	31	0.0506915	-0.0609561	0.0333188	-0.023877	0.266285	0.0736907	0.0908166	0.0567229	0.850851	0.40813	0.713709	0.673798	32.2604	32.5538	21	22	0.0550888	0.0684323	-0.0129189	0.029562	0.666565
Endometriosis	Urinary incontinence	23	30	0.343566	0.0875253	0.0541366	0.0575274	0.178785	0.0518273	0.0567544	0.0375615	0.0683229	0.09126	0.340147	0.125633	35.2382	38.9773	21	22	0.0265816	0.0141969	-0.0296247	0.0198457	0.150376	rs12037376
Endometriosis	Urinary Tract Infection	23	31	-0.182964	-0.0269082	-0.0565908	-0.0569348	0.128008	0.0360896	0.0490715	0.0338262	0.16762	0.455912	0.248815	0.0923453	13.3166	14.9311	21	22	0.897132	0.865177	0.0180564	0.0142102	0.217746
Endometriosis	Uterine Fibroids	22	NA	0.657219	0.177484	0.118565	NA	0.205459	0.0600124	0.0423286	NA	0.00450876	0.00310196	0.00509368	NA	111.259	143.846	20	21	1.15678e-14	2.57382e-20	-0.0535527	0.0221265	0.0251495
Endometriosis	Uterine prolapse	23	30	-0.591006	-0.189932	-0.155496	-0.115395	0.268093	0.0780663	0.0710747	0.0452868	0.0387807	0.0149763	0.0286856	0.0108315	54.6452	60.9728	21	22	7.96183e-05	1.60258e-05	0.0464009	0.0297559	0.133849	rs12037376
Endometriosis	Vertigo	23	31	-0.627058	-0.114757	-0.100596	-0.123353	0.263763	0.0793876	0.0965093	0.062143	0.0270178	0.148311	0.297251	0.0471462	26.38	31.5277	21	22	0.192329	0.0858132	0.0592656	0.0292769	0.055843
Endometriosis	WHR (Female)	23	27	0.0596774	0.0129989	0.0308805	0.0246928	0.0578532	0.0160503	0.00904086	0.00562379	0.314026	0.418006	0.000636264	1.1295e-05	185.813	192.06	21	22	2.18605e-28	4.0379e-29	-0.00535082	0.00636787	0.410214	rs12037376,rs3020339,rs6546324,rs12700667	Weighted median: rs10757278, rs11031005, rs13000462, rs58415480, rs6025, rs6488766, rs6746291, rs7041895 and rs749749	rs12700667	rs12037376, rs12700667, and rs6546324	beta ± SD = 0.013 ± 0.016, P= 0.427	beta ± SD = 0.026 ± 0.007, P = 1.0 x 10-3	P = 0.372
Endometriosis	WHRadjBMI (Female)	23	27	0.0779319	0.0103121	0.0182083	0.0241332	0.0634939	0.0178746	0.0102324	0.00560556	0.233258	0.563996	0.0751612	1.66812e-05	223.409	236.502	21	22	8.46995e-36	7.08828e-38	-0.00776451	0.00699901	0.279813	rs12037376,rs3020339,rs6546324,rs12700667	Not tested	rs12700667	rs12037376, rs12700667, rs6546324, rs58415480	beta ± SD = 0.010 ± 0.018, P = 0.570	beta ± SD = 0.020 ± 0.009, P = 0.046	P = 0.492

[truncated: 1 more sheets: S11 MR Endometriosis Outcome]
